# Supplementary material for: Functional specialization of the human posterior parietal cortex in visually and proprioceptively driven reaching corrections
Source: Commun Biol. 2025 Nov 24;8:1658. doi: 10.1038/s42003-025-09040-5 (PMC12644796; doi:10.1038/s42003-025-09040-5)
Supplement: Supplementary file 3 — Supplementary Data [file 42003_2025_9040_MOESM3_ESM.xlsx]

## Sheet: ED_experiment 1
		Experiment 1 - euclidean distance
		UNPERTURBED - Experiment 1 - euclidean distance
		SHAM - UNPERTURBED - Index												V1/V2 - UNPERTURBED - Index												hV6A - UNPERTURBED - Index
		bin 1	bin 2	bin 3	bin 4	bin 5	bin 6	bin 7	bin 8	bin 9	bin 10			bin 1	bin 2	bin 3	bin 4	bin 5	bin 6	bin 7	bin 8	bin 9	bin 10			bin 1	bin 2	bin 3	bin 4	bin 5	bin 6	bin 7	bin 8	bin 9	bin 10
	subj 1	0.3378	2.38193	6.92271	13.9912	23.556	34.9374	46.3062	55.8115	61.527	62.9922		subj 1	0.568239	3.33012	7.65555	13.8511	23.2531	35.3261	47.5798	57.4228	63.3184	65.4869		subj 1	0.302298	1.93313	6.08187	14.2991	27.3088	42.7597	55.1021	62.5938	65.9184	67.4507
	subj 2	0.27926	2.62862	7.66373	16.8246	30.2925	43.2359	52.24	57.4787	60.7799	62.8156		subj 2	0.298396	2.41543	7.31088	17.0088	31.2024	44.0381	51.9082	55.8954	59.1179	61.808		subj 2	0.159179	1.55778	6.46329	17.3216	31.3578	43.9755	51.7097	54.7766	57.1095	60.1379
	subj 3	0.302673	1.95662	6.99241	18.8963	37.1364	55.37	67.4555	71.7091	72.4526	72.6022		subj 3	0.338666	2.83294	10.5907	23.9307	40.8026	56.0054	65.8799	71.3191	73.5507	73.9235		subj 3	0.334893	1.75164	5.20983	15.3446	34.3186	53.7647	65.5818	70.3875	71.589	71.588
	subj 4	0.324764	1.59692	3.53003	7.51688	14.3017	24.0066	36.1964	49.8534	61.465	66.4285		subj 4	0.391122	3.34991	9.7702	17.2308	26.0897	36.7022	47.987	55.8709	59.5061	60.5766		subj 4	0.187704	1.80594	6.95975	15.6586	26.3532	37.3767	47.2866	55.1794	60.1699	62.7243
	subj 5	0.176438	2.39578	11.0097	25.5328	42.6107	54.4841	58.0036	60.7421	64.8042	66.6772		subj 5	0.180772	4.16143	16.5971	32.7494	48.6911	60.8735	67.7705	70.121	68.4259	65.6194		subj 5	0.270582	3.50581	12.182	24.7451	38.5723	50.6553	57.114	58.1619	59.9908	63.4439
	subj 6	0.562942	4.29044	13.6001	28.6108	44.2092	56.4531	64.4806	68.7404	70.6119	71.5118		subj 6	0.362238	2.46994	9.2469	22.1377	38.6465	54.0953	64.2672	69.4461	71.2309	71.1142		subj 6	0.378961	2.22037	8.55248	21.2249	37.387	53.1423	64.2789	69.2896	70.6887	70.8638
	subj 7	0.413621	3.47299	7.61297	14.1379	28.4329	46.7814	61.3514	70.2824	73.5311	73.5075		subj 7	0.530021	2.79967	5.82939	15.1817	32.7426	50.2453	62.4116	68.8431	71.1369	71.1279		subj 7	0.543742	2.73395	6.0213	16.1122	35.1795	55.3144	67.344	72.979	74.4634	73.621
	subj 8	0.149984	1.48364	5.92808	14.6674	27.2255	40.3629	51.5561	59.3974	62.7388	63.6233		subj 8	0.217541	1.10284	3.92581	11.0831	21.708	35.1507	49.329	60.3636	66.0741	67.3385		subj 8	0.290926	1.15481	6.02322	13.9025	24.5089	38.6941	52.8971	63.2787	68.4959	69.6796
	subj 9	0.371853	3.43776	11.1207	25.315	42.9856	56.6476	63.3262	64.5456	64.2205	65.1728		subj 9	0.270311	3.72961	14.1499	31.2737	49.6504	62.4464	67.8702	68.2431	67.9253	68.4688		subj 9	0.437215	4.36154	14.7335	31.1835	49.1645	62.5696	67.9228	67.5883	66.2054	66.1163
	subj 10	0.562323	4.45578	12.4579	24.5548	39.8579	54.3515	64.374	69.7031	72.9161	73.9825		subj 10	0.200671	3.23838	12.3061	24.9348	37.6502	49.2323	59.0129	66.2777	71.5339	73.5123		subj 10	0.214411	0.730938	3.90152	12.1554	25.987	42.8686	57.2405	66.5004	71.2451	72.4205
	subj 11	0.261694	3.1317	10.8667	24.7681	40.1211	50.0664	55.2399	58.9154	61.9645	64.2702		subj 11	0.42168	6.57942	21.0513	37.7391	48.8895	52.055	52.5146	54.4569	56.3296	56.5195		subj 11	0.480532	8.95145	28.3452	50.603	63.8272	64.714	60.1791	58.1033	59.0416	60.3641
	subj 12	0.136615	0.83425	3.02333	7.6645	14.9478	24.6337	34.2405	41.7197	46.2771	48.6061		subj 12	0.317777	2.5652	6.47706	11.3977	18.1344	26.7671	35.7344	43.7346	49.4849	51.411		subj 12	0.0854739	1.15768	4.56337	10.7289	19.5619	30.0172	39.8328	47.2261	50.7216	51.7993
	subj 13	0.0828574	0.685606	2.49598	6.28839	12.66	21.8888	33.2032	43.5239	50.9307	55.226		subj 13	0.175881	1.05385	3.53012	8.37732	16.413	29.2947	45.3846	59.3515	67.4418	70.5546		subj 13	0.163386	0.866581	2.42339	5.71184	12.2454	22.8456	35.7013	46.5139	53.4009	56.8042
	subj 14	0.314594	3.3502	12.3025	26.2339	43.4241	59.66	69.572	71.8178	69.846	68.2522		subj 14	0.286235	2.26414	7.49941	16.9226	30.7246	46.2998	59.1061	65.8432	67.6566	67.9655		subj 14	0.460171	3.96146	11.8069	23.6205	38.2887	52.4734	62.8006	68.3456	69.3702	68.8856
	subj 15	0.232038	2.19455	7.09709	14.4771	25.2638	38.668	51.6969	61.9884	68.2506	69.3467		subj 15	0.294424	3.74831	12.606	24.6596	37.4465	48.1711	54.9926	59.5525	64.5075	66.171		subj 15	0.290983	4.40764	13.66	26.4855	40.4188	51.7308	58.527	61.6606	63.5434	64.7575
	subj 16	0.116611	3.62217	14.5774	30.9812	48.5554	64.3236	73.207	74.2722	74.1155	75.5133		subj 16	0.352815	5.36073	18.413	35.3447	52.1992	65.0762	70.6195	72.0765	72.4858	73.0508		subj 16	0.212029	3.12792	9.86569	20.3142	34.3358	50.1936	62.2597	67.3739	69.6412	71.7991
		Experiment 1 - euclidean distance
		SHAM - UNPERTURBED - Wrist												V1/V2 - UNPERTURBED - Wrist												hV6A - UNPERTURBED - Wrist
		bin 1	bin 2	bin 3	bin 4	bin 5	bin 6	bin 7	bin 8	bin 9	bin 10			bin 1	bin 2	bin 3	bin 4	bin 5	bin 6	bin 7	bin 8	bin 9	bin 10			bin 1	bin 2	bin 3	bin 4	bin 5	bin 6	bin 7	bin 8	bin 9	bin 10
	subj 1	0.160547	1.37816	4.60725	9.92486	17.6379	26.8333	35.8912	43.3869	48.7647	51.6038		subj 1	0.248309	1.87812	5.6464	11.8836	20.4331	29.983	39.2364	46.939	52.3	55.2148		subj 1	0.214509	1.57425	5.17522	12.0704	21.9448	32.7875	42.619	49.7607	54.0343	56.5881
	subj 2	0.206176	1.41368	5.36436	13.1183	23.8925	34.0331	40.606	43.6095	44.4193	44.3923		subj 2	0.316426	1.95116	6.00493	14.2784	25.879	36.4601	42.9761	45.3057	45.6106	45.5763		subj 2	0.280173	1.89287	6.16934	15.1454	26.4028	35.9671	41.2086	42.2234	41.7047	41.1372
	subj 3	0.255154	1.79306	5.88819	13.8628	23.7724	33.5076	41.2127	45.5314	46.7338	46.4561		subj 3	0.402351	2.9211	8.39721	17.939	30.912	43.8068	53.7498	59.9073	62.9696	63.7228		subj 3	0.213035	1.44473	5.09185	13.8276	27.2456	41.2135	51.6682	57.3163	59.6126	59.9448
	subj 4	0.0720753	0.547582	2.14939	5.54532	10.6653	17.1477	25.5293	35.0336	42.9151	47.7212		subj 4	0.219388	1.68981	4.91005	8.5483	13.543	21.0866	29.7113	36.7241	40.4319	40.9554		subj 4	0.118572	0.808413	3.53488	8.22141	14.6403	22.3251	30.2482	36.9594	41.7869	44.422
	subj 5	0.109461	1.31464	5.87014	13.6676	22.5364	29.4288	33.4103	37.0345	40.5576	41.9264		subj 5	0.148267	2.17736	8.77843	18.426	29.0392	38.8663	46.2094	50.9118	52.71	51.9896		subj 5	0.198603	1.97467	7.30422	15.0425	23.5794	31.0421	35.5067	37.7859	40.1144	42.5114
	subj 6	0.274353	1.89585	6.90954	16.017	27.494	38.7215	47.3992	52.5524	54.8264	55.2658		subj 6	0.302818	1.82433	6.29489	14.4461	25.1485	36.4445	45.4129	50.714	53.2045	53.6316		subj 6	0.511911	2.86041	7.50975	15.7357	26.7522	38.0681	47.2621	52.8439	55.1709	55.4382
	subj 7	0.224167	1.45791	4.61669	11.5128	23.3114	37.7223	50.4723	58.9414	63.2577	64.5785		subj 7	0.156908	1.06591	3.62683	9.53424	20.1748	33.5772	45.1777	52.7446	56.7561	58.1999		subj 7	0.189015	1.3918	4.80542	13.1401	28.1108	44.9818	57.8011	65.1624	68.7731	70.2827
	subj 8	0.198267	1.55089	5.20963	12.5124	22.74	33.8671	43.7359	50.6709	54.1222	54.8904		subj 8	0.266758	1.48282	4.2247	9.83342	19.2211	31.1129	43.0216	52.2436	57.0086	57.9273		subj 8	0.148286	1.46076	5.08738	11.068	20.3165	31.853	42.9501	51.0138	55.1917	56.3007
	subj 9	0.206598	1.76755	6.62461	15.9241	28.1585	39.3326	46.5621	49.5811	50.2237	50.1788		subj 9	0.253377	2.32203	8.99722	20.2996	32.9693	43.8675	50.5057	53.4916	54.8796	54.2967		subj 9	0.226616	2.38343	9.1707	20.3167	33.1379	44.565	51.5295	53.7882	53.6261	53.243
	subj 10	0.256029	2.35656	7.93445	17.4087	29.2254	40.3082	48.3935	53.0493	55.1945	55.8651		subj 10	0.262087	1.87244	6.54902	14.2603	23.2132	32.436	40.3561	46.0867	49.5765	51.0196		subj 10	0.0929948	0.624257	3.29593	9.75482	19.8085	31.6088	41.9565	49.0243	52.9139	54.435
	subj 11	0.444391	2.68396	8.05795	17.2013	27.7765	36.5039	42.8275	47.0809	49.9612	51.8442		subj 11	0.529209	4.2869	12.5617	22.8941	31.4707	36.525	40.2764	44.1167	46.8883	47.9766		subj 11	0.952419	6.44812	17.7242	30.1395	38.9758	41.9455	42.7242	44.6167	47.2421	48.9743
	subj 12	0.0928666	0.698901	2.5562	6.63543	12.8624	20.1623	26.8443	32.043	35.48	37.0866		subj 12	0.197152	1.02172	2.94624	6.1516	10.9933	17.1265	23.7801	30.1904	35.2941	38.2575		subj 12	0.116195	0.801162	2.99199	7.64275	14.5631	22.464	29.724	35.3118	38.954	40.5876
	subj 13	0.124999	0.798715	2.63395	6.27636	11.6939	18.3319	25.4423	31.6526	36.5293	39.7827		subj 13	0.200759	1.24625	3.88824	8.68391	15.7363	24.6774	34.3712	43.2881	49.9137	53.2411		subj 13	0.0726055	0.529534	1.895	4.99924	10.3288	17.4971	25.5214	33.0971	39.0128	42.4719
	subj 14	0.224052	2.34218	8.15993	16.7401	26.9487	37.3267	45.0285	48.9674	49.9858	50.0199		subj 14	0.154218	1.44255	5.27548	11.9572	20.8919	30.7077	38.8784	43.8842	46.0594	46.6773		subj 14	0.180274	1.85553	6.9277	15.1547	24.9286	34.1631	41.0668	44.805	46.2883	46.9941
	subj 15	0.142044	1.20773	4.72091	11.0672	19.6711	29.8575	39.9365	47.4905	52.0036	53.6145		subj 15	0.169296	1.54484	6.39252	14.6316	24.61	34.0123	41.1515	45.8264	48.1502	49.6398		subj 15	0.179045	1.83964	7.28814	15.9903	26.1479	35.603	42.83	46.939	48.5902	49.6917
	subj 16	0.235777	2.1632	7.25456	15.4449	27.3983	40.4339	49.7396	54.5156	56.3784	56.8279		subj 16	0.404743	3.37812	10.8877	21.1506	33.3668	44.76	51.9976	55.3726	56.8137	57.0763		subj 16	0.235176	1.77999	5.71706	12.2575	21.7179	32.7555	42.7391	49.1335	52.3822	53.7014
		Experiment 1 - euclidean distance
		SHAM - UNPERTURBED - forearm												V1/V2 - UNPERTURBED - forearm												hV6A - UNPERTURBED - forearm
		bin 1	bin 2	bin 3	bin 4	bin 5	bin 6	bin 7	bin 8	bin 9	bin 10			bin 1	bin 2	bin 3	bin 4	bin 5	bin 6	bin 7	bin 8	bin 9	bin 10			bin 1	bin 2	bin 3	bin 4	bin 5	bin 6	bin 7	bin 8	bin 9	bin 10
	subj 1	0.201499	1.367	4.23679	8.9716	14.9853	21.538	27.8405	33.0339	36.6295	38.5987		subj 1	0.266788	1.95563	6.07177	12.5588	20.5124	28.32	35.2653	40.8511	44.8319	46.9762		subj 1	0.264359	1.80742	5.36501	11.0817	17.9608	24.606	30.6711	35.4261	38.6158	40.8028
	subj 2	0.191062	1.74035	6.15786	14.1648	23.7887	31.6882	36.1437	37.6091	37.6769	37.4062		subj 2	0.266432	2.06053	6.39936	14.3048	24.5905	33.4369	38.3713	39.6982	39.4295	39.0916		subj 2	0.278775	1.94015	6.77245	15.7099	25.6523	33.2413	36.5847	36.2866	34.8941	34.1382
	subj 3	0.283529	2.08386	6.16688	14.0381	22.7251	29.6794	34.9201	38.5043	39.8472	39.64		subj 3	0.360251	1.97447	5.69748	13.5528	23.7271	33.8961	42.4433	48.1168	51.0059	51.9872		subj 3	0.224887	1.49975	4.53031	11.1793	20.6016	28.9627	35.225	39.4125	41.6911	42.3095
	subj 4	0.0668302	0.585836	2.38859	5.82086	10.2342	15.0062	20.2878	26.0011	30.6797	33.763		subj 4	0.127829	0.609612	1.62662	3.78719	7.75391	13.0989	18.6079	23.1333	25.7345	26.5231		subj 4	0.154732	0.927755	2.71316	5.7095	10.1472	15.8939	22.1453	27.7001	31.6173	33.5515
	subj 5	0.122167	1.07182	4.09619	9.19369	15.0284	20.1253	24.2706	28.1899	31.208	32.1176		subj 5	0.146149	1.2196	4.29028	9.1285	14.4695	19.4636	24.4961	28.8422	31.3133	31.5236		subj 5	0.131239	1.08401	3.98809	8.69686	14.0674	19.1552	23.3196	26.8622	30.1922	32.8151
	subj 6	0.384452	1.8668	5.55163	12.5819	21.987	31.935	40.1485	44.8344	46.6153	46.9509		subj 6	0.202904	1.6746	5.86368	13.0083	21.9391	30.893	38.1012	42.5727	44.836	45.3527		subj 6	0.454287	2.44239	7.10777	14.8974	24.3375	33.5878	41.0807	45.8469	48.1442	48.6606
	subj 7	0.310304	1.38292	4.30771	9.69746	18.5743	29.4573	39.3551	45.9606	49.2903	50.6261		subj 7	0.115055	0.6138	2.82198	7.8625	16.5821	27.9456	38.4338	45.5776	49.2459	50.6768		subj 7	0.278704	1.37781	3.80754	9.94789	20.3608	32.3594	42.4581	48.5219	51.5509	53.0069
	subj 8	0.281901	1.83538	5.21663	11.0585	18.7924	26.9586	34.4118	40.0776	43.2797	44.1004		subj 8	0.389556	1.93234	4.79191	9.9198	17.6842	26.5236	34.4816	40.2725	43.2485	43.6378		subj 8	0.359617	2.25255	5.88072	11.6873	19.6152	28.0261	35.5967	41.2534	44.4104	45.3514
	subj 9	0.261916	1.72992	5.69567	12.0397	19.3596	26.5397	32.3981	35.697	36.5132	36.067		subj 9	0.252412	1.81059	6.02349	12.1932	18.7534	25.4165	31.6042	35.9082	37.4523	37.3222		subj 9	0.271213	2.05094	6.84515	13.5369	20.7926	28.2339	34.408	37.5702	37.8976	37.0515
	subj 10	0.288413	2.26676	7.73337	16.4634	26.4697	35.3908	41.7849	45.4791	46.9883	47.3725		subj 10	0.14329	1.11648	4.22274	9.92081	17.4859	25.7126	32.8547	37.8281	40.69	41.9558		subj 10	0.11757	0.857986	3.25617	8.32765	15.749	24.34	32.3818	38.4029	42.046	43.7227
	subj 11	0.363168	1.90527	4.82688	10.0755	16.6428	23.6512	30.343	35.0853	37.9051	39.1463		subj 11	0.277373	1.90811	5.52292	10.75	16.5938	22.0459	27.5057	32.3554	35.5667	37.0056		subj 11	0.55446	2.97896	7.47744	12.8854	18.3685	21.8529	26.0313	31.31	35.7038	37.8486
	subj 12	0.149615	0.836812	2.7535	6.66114	12.1803	18.0984	23.1549	27.0188	29.8142	31.3918		subj 12	0.121682	0.604492	1.64582	3.60954	6.85301	11.196	16.2638	21.5802	26.2287	29.0836		subj 12	0.133463	0.796191	2.70623	6.47155	11.8457	17.5797	22.4392	26.3556	29.5568	31.5963
	subj 13	0.159397	0.895744	2.64763	5.92912	10.5162	15.6225	20.4595	23.9918	26.7411	29.0118		subj 13	0.216639	1.19853	3.52246	7.63421	13.2088	19.4722	25.5865	31.4436	36.4332	39.1228		subj 13	0.123699	0.66369	2.13263	5.10707	9.49707	14.5115	19.3935	24.1238	28.135	30.5365
	subj 14	0.216265	1.42796	4.67305	9.1983	13.9387	18.9776	24.0334	28.3847	31.7208	34.2527		subj 14	0.27103	1.69232	5.14745	10.2492	15.725	20.9799	25.7762	29.5733	32.1624	33.7124		subj 14	0.221046	1.4619	4.93289	10.1416	15.3226	19.9427	24.0436	27.2541	29.9324	32.1251
	subj 15	0.162769	1.25099	4.42944	9.7395	16.4411	23.8985	31.234	36.5407	39.7139	41.267		subj 15	0.08804	0.810984	3.92096	9.3782	16.2567	23.2862	29.3394	33.795	36.4381	38.3046		subj 15	0.266613	1.53177	5.01608	10.6293	17.2729	24.0001	29.8896	33.763	35.5606	36.5381
	subj 16	0.174782	0.957465	2.62031	6.57862	13.9845	22.9912	30.4667	35.6331	38.5208	39.4868		subj 16	0.329984	1.52686	4.11753	8.10248	13.4938	19.7968	25.0557	27.8258	28.9281	29.1287		subj 16	0.319214	1.31586	3.30249	5.5165	7.27928	10.7452	15.4476	18.8389	21.024	22.1783
		Experiment 1 - euclidean distance
		SHAM -UNPERTURBED - arm												V1/V2-UNPERTURBED - arm												hV6A -UNPERTURBED - arm
		bin 1	bin 2	bin 3	bin 4	bin 5	bin 6	bin 7	bin 8	bin 9	bin 10			bin 1	bin 2	bin 3	bin 4	bin 5	bin 6	bin 7	bin 8	bin 9	bin 10			bin 1	bin 2	bin 3	bin 4	bin 5	bin 6	bin 7	bin 8	bin 9	bin 10
	subj 1	0.185288	1.07328	3.32275	6.96647	11.3195	15.7454	19.9309	23.2925	25.4995	26.8329		subj 1	0.256941	1.71971	5.37677	10.9757	17.223	22.7556	27.459	31.2228	33.7375	34.8994		subj 1	0.299558	1.61504	4.61807	9.53258	15.1771	20.1504	24.4094	27.6218	29.7866	31.5945
	subj 2	0.243172	1.31614	4.00774	9.37926	15.8255	20.8659	23.1275	23.4237	23.1863	22.7433		subj 2	0.253577	1.45583	4.01565	8.87688	15.4554	20.9772	23.9361	24.4032	23.7955	23.1234		subj 2	0.21667	1.23794	4.23979	10.579	17.0951	21.1123	22.6383	21.6379	20.1372	19.4049
	subj 3	0.218712	1.53266	4.52272	11.0769	18.3309	23.6858	27.3896	30.1828	30.99	30.7153		subj 3	0.242253	1.32463	4.26844	10.0202	17.2254	23.6098	29.338	33.2602	35.6329	36.5983		subj 3	0.187748	1.3195	3.67037	9.00877	17.1615	24.5179	29.0419	31.5956	33.2233	33.7793
	subj 4	0.161379	0.869674	2.51934	5.255	8.42415	11.5574	14.3437	16.822	18.8061	20.0526		subj 4	0.0646932	0.409056	1.17446	2.70613	5.74173	9.63736	13.6827	16.9273	18.6647	19.0607		subj 4	0.177726	0.992607	2.42985	4.38558	7.09964	10.8119	14.8435	18.4813	21.1077	22.2719
	subj 5	0.0644273	0.789423	3.21385	6.69598	10.2793	13.3266	16.2608	19.2132	21.4705	22.0444		subj 5	0.144448	1.08532	4.01221	8.423	12.8855	16.7397	20.2102	23.1195	24.8166	24.7789		subj 5	0.0873895	0.943894	3.47261	7.28038	10.9966	14.1705	17.0034	19.9168	22.695	24.8535
	subj 6	0.355125	1.06901	2.87563	7.69552	14.1406	20.5706	25.766	28.7375	29.8731	29.9529		subj 6	0.160432	0.645066	2.49901	6.9327	12.5268	17.4252	21.4715	23.9277	25.0873	25.6085		subj 6	0.166005	0.975293	3.65741	8.47153	14.4369	20.0856	24.5773	27.5147	29.0405	29.455
	subj 7	0.169317	1.30962	4.04153	9.02979	17.7954	29.6709	40.7695	48.1398	51.82	53.1119		subj 7	0.063572	0.481055	2.30612	6.53555	14.0599	23.341	31.9171	37.8664	41.0562	42.3452		subj 7	0.246008	1.10783	3.30891	8.79712	18.1601	28.527	37.5173	43.2545	46.2777	47.7667
	subj 8	0.250959	1.40399	3.48124	6.84914	11.8523	17.182	21.7347	25.2684	27.4702	27.9473		subj 8	0.293451	1.19084	2.6733	5.71139	10.7863	16.8745	21.9483	25.2372	26.6854	26.5584		subj 8	0.317156	1.68982	3.88235	7.34132	12.6107	18.1835	22.8293	26.2751	27.8597	28.3724
	subj 9	0.130371	0.793369	2.68379	5.42757	8.31357	11.6269	14.6124	16.5273	17.1585	16.6215		subj 9	0.158668	0.712544	2.50595	5.10542	7.53799	10.1231	13.0538	15.8462	17.1254	17.0337		subj 9	0.182124	1.41291	3.88208	6.55118	8.73867	11.4725	14.6658	16.8185	17.2543	16.7442
	subj 10	0.316483	2.00159	6.73372	13.8399	20.812	26.4766	30.985	33.6357	34.7049	34.8864		subj 10	0.135584	0.952298	3.43749	8.06446	14.4106	21.6296	28.009	32.634	35.5262	36.8979		subj 10	0.151987	0.871312	3.21537	7.77806	14.0638	20.7352	26.6996	31.1811	33.834	35.0947
	subj 11	0.23874	1.15105	2.95019	5.5588	8.49407	11.9743	16.1643	19.7323	21.8654	22.3537		subj 11	0.312102	1.39916	3.41164	5.89657	8.34611	10.7729	14.2143	18.1693	20.8577	21.844		subj 11	0.372631	1.58032	3.20358	3.32153	2.70166	4.50633	9.95908	16.5434	21.2104	23.0997
	subj 12	0.134929	0.727342	2.29425	5.45734	9.75503	14.0839	17.6862	20.4325	22.4159	23.6691		subj 12	0.0786029	0.431142	1.28342	2.70985	4.79078	7.63828	11.216	15.3356	19.0934	21.4883		subj 12	0.126932	0.740188	2.42052	5.48643	9.36148	13.2545	16.4402	19.1197	21.5309	23.278
	subj 13	0.127915	0.742412	2.25073	4.79808	8.18898	12.1676	15.9256	18.1988	19.7211	20.9997		subj 13	0.158541	0.782901	2.56926	6.06782	10.2723	14.5054	18.5787	22.311	25.771	27.6274		subj 13	0.102676	0.566882	1.76191	4.04964	7.26423	11.0978	14.6244	17.6354	20.1228	21.3211
	subj 14	0.166052	1.17325	3.78318	6.98051	9.09455	10.8593	13.088	15.6657	18.2096	20.7834		subj 14	0.226307	1.4684	4.40012	8.13933	11.1218	13.5648	15.9974	18.088	19.7869	21.2008		subj 14	0.144655	1.19615	4.21261	7.84273	10.347	12.3031	14.0835	15.555	17.4	19.3677
	subj 15	0.133848	0.838998	3.26329	7.39343	12.0516	16.4329	20.7789	23.7806	25.0304	25.6905		subj 15	0.0562984	0.471351	2.41259	5.87958	10.0333	13.6962	17.0407	19.568	20.9698	22.1519		subj 15	0.211556	1.08684	3.43055	6.89781	10.4515	13.5318	16.515	18.6059	19.5358	20.0342
	subj 16	0.174735	0.650634	1.95023	3.84681	6.22168	9.63751	13.1696	15.9822	17.8702	18.8223		subj 16	0.282051	1.24349	3.78239	6.9056	10.0917	14.1383	18.2338	20.7334	21.9209	22.2623		subj 16	0.309035	1.16014	2.82166	4.71365	6.23826	8.8638	12.617	15.1403	16.7152	17.617
		VISUAL PERTURBATION - Experiment 1 - euclidean distance
		SHAM - VISUAL PERTURBATION - Index												V1/V2 - VISUAL PERTURBATION - Index												hV6A - VISUAL PERTURBATION - Index
		bin 1	bin 2	bin 3	bin 4	bin 5	bin 6	bin 7	bin 8	bin 9	bin 10			bin 1	bin 2	bin 3	bin 4	bin 5	bin 6	bin 7	bin 8	bin 9	bin 10			bin 1	bin 2	bin 3	bin 4	bin 5	bin 6	bin 7	bin 8	bin 9	bin 10
	subj 1	0.197614	4.66778	18.1184	35.9632	48.9902	56.4031	59.8852	63.1818	66.4447	67.7146		subj 1	0.311323	4.12315	15.6476	30.101	41.2044	48.923	54.1634	58.9363	66.0613	70.6115		subj 1	0.375785	3.50919	9.48417	14.6222	19.7511	28.7963	38.0524	50.6968	63.1816	70.556
	subj 2	0.731891	9.52323	27.9973	40.4306	44.553	47.84	54.387	60.665	64.6464	67.8066		subj 2	0.0869623	2.25155	9.29295	18.3225	23.5662	26.64	35.9063	50.3858	62.8112	68.704		subj 2	0.358077	5.94725	17.8333	28.0692	32.9691	37.0398	45.9672	57.9273	68.4242	73.8533
	subj 3	0.288636	2.0477	4.39014	8.14291	18.6756	38.0365	56.6492	66.8011	70.2994	71.8141		subj 3	0.429783	3.68834	8.14179	11.2168	18.537	34.5777	52.0318	62.8795	68.2247	71.2388		subj 3	0.654086	6.06769	17.24	30.2491	43.7024	54.5344	61.9351	68.3241	71.4523	71.6138
	subj 4	0.231756	1.55448	3.50667	4.71896	5.04981	6.93649	16.5343	35.3866	57.7765	71.7956		subj 4	0.181763	1.69528	3.886	6.66304	9.65723	15.6693	30.0576	49.1755	62.9354	67.7051		subj 4	0.176559	0.852953	1.46756	4.8176	9.70673	15.4368	27.5991	45.0684	61.5235	69.0242
	subj 5	0.107493	1.27778	10.5467	24.6002	33.8854	36.8356	40.8855	49.8773	61.1495	68.218		subj 5	0.122582	3.63015	17.6665	32.5685	41.2515	44.6658	46.482	51.7064	60.08	65.4813		subj 5	0.530838	6.56823	18.561	26.7296	29.8869	32.2146	38.0198	49.1848	60.8349	67.4098
	subj 6	1.44501	10.5942	24.5492	35.0546	38.0623	43.9202	55.3863	66.3299	72.6945	75.1531		subj 6	0.552769	6.33981	16.1612	23.6681	29.9315	43.1187	56.7597	65.7721	70.4136	72.4857		subj 6	0.767101	6.85918	20.6441	36.3879	48.7267	57.9875	62.914	68.0235	73.2829	76.6169
	subj 7	0.222038	2.58836	9.81379	15.9309	19.5018	30.3855	46.216	59.6635	67.3821	69.2475		subj 7	0.427616	2.17481	6.52769	11.7619	18.0349	30.2522	46.4286	59.7851	65.4073	66.5663		subj 7	0.22104	1.27228	2.05657	4.69222	8.882	25.5689	48.7904	65.525	72.0341	73.2289
	subj 8	1.21876	13.3228	38.9126	59.9091	64.6913	57.3985	53.4265	62.4107	71.5797	73.0008		subj 8	1.7078	15.2782	41.9859	70.6802	83.9977	80.7065	71.3626	68.6607	71.1245	72.2216		subj 8	1.60106	14.9187	37.2184	55.1709	57.9863	50.6885	46.0629	54.9814	69.0776	77.1152
	subj 9	1.10275	13.22	37.952	56.6034	58.2879	50.0823	43.7929	51.6853	65.243	74.2114		subj 9	1.56333	20.5	51.2546	65.944	61.3385	48.2674	38.8366	45.9654	58.3439	64.6655		subj 9	1.10113	11.2909	27.712	37.6687	37.9458	36.9616	43.21	55.5156	66.4568	71.3723
	subj 10	0.143505	2.32266	10.1694	23.1908	28.7655	23.823	38.2108	61.4923	72.7615	74.5308		subj 10	0.349887	2.97473	7.7745	14.2386	21.1905	30.3395	41.5481	52.6365	61.8215	65.6273		subj 10	0.87836	3.88549	5.54894	7.35117	7.90747	13.7687	34.8173	54.7471	67.3998	70.9697
	subj 11	0.262997	7.8877	28.8341	51.3082	59.4337	58.0398	60.5899	65.8471	69.0922	71.8137		subj 11	0.544244	10.5176	30.8604	51.0271	60.7886	59.0365	53.7311	54.283	57.6213	58.9324		subj 11	0.214031	4.26416	16.9247	35.9348	49.1871	52.5441	53.2053	57.5875	63.467	65.7469
	subj 12	0.111395	2.03897	8.17784	17.058	26.2603	34.799	42.0448	51.5018	60.4865	64.419		subj 12	0.399151	4.8324	16.7736	33.1594	47.0128	53.9006	54.5667	55.0694	59.063	61.5375		subj 12	0.636882	4.67298	12.6741	20.8943	26.2119	31.2753	39.4343	48.9947	57.665	60.9412
	subj 13	0.18651	4.2331	15.2578	25.347	28.8578	23.5681	15.3307	8.70112	7.32343	10.6469		subj 13	0.217961	0.973071	1.9399	4.29747	7.86232	11.4187	13.4132	15.4897	20.5462	26.4102		subj 13	0.0993703	0.445072	1.4163	3.8191	6.41506	8.28223	9.63711	11.6679	16.4966	21.4899
	subj 14	0.242156	3.24832	11.0585	19.8538	27.5624	36.9601	50.614	64.7381	73.3251	75.6836		subj 14	0.612691	5.89594	15.3789	23.7636	30.5802	39.9838	55.6036	69.6037	75.6592	77.1812		subj 14	0.281358	3.50595	10.0841	17.978	24.8132	34.181	50.0309	66.1476	76.1288	79.9797
	subj 15	0.350939	2.41924	6.63701	13.43	19.1267	25.0965	38.2475	56.2872	71.0868	79.142		subj 15	0.150819	2.75648	9.77992	16.7175	21.9038	29.2761	43.5223	61.7718	76.8316	82.3409		subj 15	0.119849	0.570627	2.17873	7.11907	13.0618	22.7133	41.8977	62.5196	72.9085	75.4006
	subj 16	0.45987	12.5794	43.4396	73.0524	81.4167	74.9947	69.6086	71.1834	74.4015	76.0747		subj 16	0.376806	11.5578	46.7199	78.0345	84.8106	79.5068	75.7355	75.5096	75.1551	74.3511		subj 16	0.883663	13.4411	41.4811	64.1466	69.3927	63.9891	59.4624	62.6157	68.1239	72.5459
		Experiment 1 - euclidean distance
		SHAM - VISUAL PERTURBATION - Wrist												V1/V2 - VISUAL PERTURBATION - Wrist												hV6A - VISUAL PERTURBATION - Wrist
		bin 1	bin 2	bin 3	bin 4	bin 5	bin 6	bin 7	bin 8	bin 9	bin 10			bin 1	bin 2	bin 3	bin 4	bin 5	bin 6	bin 7	bin 8	bin 9	bin 10			bin 1	bin 2	bin 3	bin 4	bin 5	bin 6	bin 7	bin 8	bin 9	bin 10
	subj 1	0.250993	2.31189	8.96362	17.4499	24.097	26.8718	27.2184	31.245	39.256	45.0566		subj 1	0.298227	2.64998	8.62942	16.344	22.9717	25.5373	23.9767	25.1863	32.5567	39.1336		subj 1	0.19161	1.49436	4.75683	8.29314	10.9028	13.1997	18.1629	28.349	40.3999	50.2673
	subj 2	0.575758	6.3687	15.8365	23.2334	24.8731	21.6643	23.5289	32.7417	39.1939	41.5337		subj 2	0.454273	2.89569	8.37186	14.6064	18.0666	16.6141	15.6184	21.9381	31.65	38.3516		subj 2	0.475067	3.9642	10.566	17.4664	21.009	20.275	20.0128	25.9885	34.5371	39.8163
	subj 3	0.102008	0.55576	1.52901	2.3819	4.51352	14.118	27.2061	37.0636	41.5864	42.5688		subj 3	0.439505	2.41246	5.12625	7.34441	10.7843	20.0537	33.2554	43.8514	49.984	52.7238		subj 3	0.266751	2.82678	9.04978	17.4561	24.9918	30.0818	35.9821	43.2834	48.5489	50.1179
	subj 4	0.117178	0.766078	1.9274	3.43654	4.71519	4.86137	5.59787	12.4827	22.1831	29.1758		subj 4	0.264952	1.28298	3.10931	5.48775	7.21391	5.69095	2.82447	11.14	19.9339	25.4646		subj 4	0.113713	0.377118	0.937829	1.49771	3.1142	4.48795	10.0248	20.2709	30.9221	38.7048
	subj 5	0.197362	1.9186	6.38177	13.134	19.6836	21.9532	19.6298	18.7499	25.154	32.0977		subj 5	0.488984	3.91638	12.1948	23.293	33.1136	35.6583	28.3251	19.8912	24.5817	33.4169		subj 5	0.192138	1.85091	6.55234	10.8765	13.9175	15.535	14.3246	17.2445	28.3646	36.9763
	subj 6	0.650789	4.58776	12.2233	19.335	22.4739	18.206	13.4211	22.2938	32.482	37.1261		subj 6	0.429257	3.23338	7.92344	11.3262	12.0775	10.2087	14.8751	26.5433	36.2416	40.9893		subj 6	0.148692	2.45471	9.95275	18.5561	23.3599	19.8827	20.5207	31.5471	39.8827	42.2624
	subj 7	0.0737889	1.67119	5.64826	8.84779	10.5891	16.353	29.2733	41.99	49.7425	53.1065		subj 7	0.299617	1.75812	3.93868	6.80611	8.76936	12.6373	22.517	33.7155	41.7733	45.7282		subj 7	0.21561	1.2695	3.1312	6.15978	11.4484	23.965	41.4365	56.3156	64.7849	67.8641
	subj 8	0.474058	7.11994	22.4097	35.9257	40.161	35.2451	33.2905	45.2871	57.8258	61.7863		subj 8	0.768028	8.7069	25.266	40.2792	46.5035	43.6454	41.0495	47.9569	56.6872	59.8631		subj 8	1.19328	9.15741	22.2585	32.1346	33.103	26.7648	25.155	37.6239	51.7592	58.2251
	subj 9	0.630274	7.76331	24.2289	39.1204	42.3369	33.8281	22.774	26.3118	38.9241	46.5824		subj 9	1.25093	12.7892	34.7217	49.8183	49.5701	37.2916	23.2162	23.5868	33.5434	38.2122		subj 9	0.33961	5.1796	15.969	25.5037	28.1182	24.0946	21.5062	28.0094	37.6222	43.1208
	subj 10	0.139339	1.92746	5.2191	10.0726	15.8351	19.4683	24.7155	34.1632	42.3017	46.344		subj 10	0.271297	0.656744	2.00794	4.42786	6.54475	8.30074	13.6859	22.8906	31.3726	35.9778		subj 10	0.113896	0.627336	0.909362	1.73921	3.12951	6.38226	14.5457	24.9707	33.9029	38.8346
	subj 11	0.678201	5	16.5191	30.2524	35.0373	34.4965	40.5371	48.297	52.7717	55.7339		subj 11	0.945519	6.45791	17.5274	29.5476	36.4425	36.2412	36.9685	42.6733	48.8565	51.88		subj 11	0.347953	2.84352	10.6855	20.7517	27.791	30.1786	34.8214	42.7837	49.7954	53.0402
	subj 12	0.229578	1.64975	6.05622	12.2441	17.7917	20.4319	19.1861	19.106	23.8177	27.9976		subj 12	0.387676	2.80334	9.32722	18.637	26.2425	28.241	25.1365	23.3318	27.4756	31.8173		subj 12	0.224211	2.00119	6.6461	11.5282	14.3552	15.503	16.5387	20.5858	27.3634	32.0265
	subj 13	0.380192	2.90801	7.64109	11.24	11.6242	8.87563	7.2835	7.5122	7.92625	10.1655		subj 13	0.0989116	0.66174	2.08686	4.23981	6.3598	8.13093	9.2545	9.51589	9.41451	9.44075		subj 13	0.0594561	0.295346	1.1115	2.76342	4.28472	4.96621	4.606	3.03885	2.62034	4.52039
	subj 14	0.269622	1.79106	5.24234	9.44461	12.8275	14.5903	16.2207	20.6204	26.7856	31.2112		subj 14	0.229588	2.86759	8.49773	14.3707	18.4622	19.1971	20.0568	25.1007	31.0988	35.0134		subj 14	0.106926	0.543225	3.82748	8.76497	13.53	17.0213	21.7522	28.8064	35.7263	40.7039
	subj 15	0.203602	1.40547	3.86815	7.71885	11.2352	13.7036	19.7488	31.5378	43.9765	52.1984		subj 15	0.221487	1.46046	5.39256	10.562	14.8396	17.3723	20.9547	30.6524	42.9894	51.8803		subj 15	0.152283	0.978557	2.69886	5.44487	8.61393	12.5559	19.885	32.3232	43.5422	49.0098
	subj 16	0.648458	6.82454	21.6746	36.9822	44.0533	39.9491	38.6986	47.5013	55.3481	58.001		subj 16	0.930492	7.72147	24.6188	40.7526	47.0661	43.2791	42.2683	48.471	52.9394	53.4887		subj 16	0.751067	6.18669	17.6533	29.1761	35.4722	33.5605	30.0413	35.6402	43.9593	47.5655
		Experiment 1 - euclidean distance
		SHAM - VISUAL PERTURBATION - forearm												V1/V2 - VISUAL PERTURBATION - forearm												hV6A - VISUAL PERTURBATION - forearm
		bin 1	bin 2	bin 3	bin 4	bin 5	bin 6	bin 7	bin 8	bin 9	bin 10			bin 1	bin 2	bin 3	bin 4	bin 5	bin 6	bin 7	bin 8	bin 9	bin 10			bin 1	bin 2	bin 3	bin 4	bin 5	bin 6	bin 7	bin 8	bin 9	bin 10
	subj 1	0.288266	1.78042	5.61941	11.4119	16.1073	14.8715	9.25017	14.3986	25.2696	32.1407		subj 1	0.504875	2.61251	6.32682	11.2699	15.5936	15.3624	9.75669	12.3304	24.6159	33.0732		subj 1	0.147495	0.643544	2.00925	4.68144	6.67021	5.47668	5.39139	15.1007	25.2817	32.9688
	subj 2	0.232288	2.4243	6.27599	10.6633	12.448	8.04724	10.5561	22.5994	30.0213	32.4825		subj 2	0.210764	1.59838	4.64572	8.62171	10.6702	8.89107	8.59709	15.8511	24.4557	30.0901		subj 2	0.395872	2.51359	6.29168	10.4841	12.1927	10.2381	10.1089	17.2142	25.0639	30.1117
	subj 3	0.126614	0.246	0.648606	1.05579	2.7469	9.3194	18.9359	27.5727	32.1638	33.2394		subj 3	0.191784	0.860832	2.24709	3.52023	3.77978	8.61449	18.2971	27.7991	34.0808	37.3466		subj 3	0.35677	1.33215	3.8783	9.42455	11.7829	7.46418	9.58878	19.8919	27.5098	31.1764
	subj 4	0.0861535	0.276762	0.741016	1.62801	2.70467	3.28956	4.05286	7.93118	13.9124	18.6473		subj 4	0.207535	1.24169	3.08177	5.22521	6.97652	8.31109	10.618	14.6886	18.9778	21.7632		subj 4	0.107579	0.35061	0.647634	0.942883	1.82975	1.43091	6.13331	16.1989	26.2968	33.2136
	subj 5	0.283389	1.77582	5.102	9.86193	13.8973	13.5812	9.16501	9.18093	17.3628	23.9374		subj 5	0.315455	2.16345	7.75601	17.2108	26.3453	29.29	22.8899	12.7599	15.7924	23.4535		subj 5	0.166988	0.970197	3.13121	6.33146	9.93344	11.335	8.12674	8.20521	19.0563	27.2207
	subj 6	0.292891	2.0949	6.51494	12.2264	15.2891	11.7197	7.72138	18.8526	29.4242	34.7491		subj 6	0.282125	1.74385	4.66596	7.79039	8.75951	5.06353	9.08461	21.808	31.8109	36.9589		subj 6	0.0982373	1.37858	5.64479	11.1876	14.1114	9.69918	12.0877	25.5065	34.4583	37.8443
	subj 7	0.110962	0.666112	2.7738	5.74827	6.22355	8.34235	19.2256	30.8944	37.8846	40.9501		subj 7	0.227095	1.26386	3.03285	4.79715	3.93135	4.48029	14.1641	25.206	32.896	36.7101		subj 7	0.100293	0.628026	1.39159	3.16697	9.33118	20.2152	32.9336	43.6408	50.1236	52.8311
	subj 8	0.258994	2.6486	8.53817	15.9335	19.1994	15.0061	15.7277	31.6718	44.6516	48.3205		subj 8	0.319642	2.9409	8.5389	15.8518	20.7059	17.5141	16.4917	30.5571	42.9091	46.9526		subj 8	0.575611	3.51983	8.06097	12.806	14.2758	10.0231	12.9954	29.0931	42.5369	47.9907
	subj 9	0.575234	4.37947	11.3789	19.6348	24.7287	21.3189	11.3678	13.4136	25.7214	32.1451		subj 9	0.717968	5.74141	15.834	26.9083	30.9346	24.4925	10.5768	9.89327	19.6467	23.4415		subj 9	0.189056	2.01142	6.10792	11.8573	15.2706	12.8856	8.44531	14.1527	22.9088	26.9095
	subj 10	0.186942	1.35601	4.11994	7.89008	12.475	16.5902	21.3211	28.5426	35.4674	39.4139		subj 10	0.112091	0.634062	1.59898	3.00198	4.04257	3.57018	7.37916	16.4218	24.6779	29.246		subj 10	0.0800783	0.417793	0.655115	0.64778	1.84871	4.36116	10.1205	19.086	27.7594	33.1569
	subj 11	0.55366	4.55966	12.4238	21.2512	21.0238	16.1741	24.9218	35.2368	40.1494	42.2153		subj 11	0.455959	2.91507	7.98559	14.9331	19.9165	18.2934	20.4903	29.4608	37.5185	41.4325		subj 11	0.417332	2.0942	5.9962	11.4761	15.5487	14.8444	19.4983	29.5527	37.4483	40.9332
	subj 12	0.10367	0.742788	2.31293	4.92073	7.99071	9.15508	6.83805	7.43257	14.6702	20.0993		subj 12	0.154813	1.01117	3.21939	6.4152	9.5327	10.4497	8.57837	10.093	17.0838	22.2749		subj 12	0.118856	0.765465	2.14018	4.05971	5.91802	5.87827	4.84717	10.053	18.3479	23.8885
	subj 13	0.172171	1.3897	4.59149	9.40581	12.6256	12.3881	10.9023	8.7126	3.91203	1.30069		subj 13	0.124332	0.581886	1.48953	2.79055	3.85286	4.43477	4.66722	4.68844	4.59456	4.78952		subj 13	0.148915	0.625534	1.28739	2.04917	2.936	3.68998	4.00186	3.1299	1.15085	1.91593
	subj 14	0.126768	0.822812	2.3578	4.93624	7.71568	8.34784	4.93699	6.29774	15.1472	21.7367		subj 14	0.290143	1.64349	4.67076	8.74077	11.9223	10.8908	5.5312	8.83569	18.3571	24.4752		subj 14	0.0822881	0.638784	2.65449	6.11346	9.16407	8.217	5.75591	11.4506	20.0615	25.8432
	subj 15	0.0777659	0.539909	1.82518	3.70812	5.04594	5.67084	11.0687	22.4312	34.2964	41.8756		subj 15	0.135815	0.677692	2.04891	4.44896	6.69915	7.6596	9.66961	17.707	29.6144	38.4527		subj 15	0.100271	0.819177	2.23905	4.47687	6.77124	7.96223	9.63917	17.1675	27.5734	33.8731
	subj 16	0.479461	3.53139	11.862	25.2815	32.1442	24.1705	16.7543	27.9561	38.5659	42.1038		subj 16	0.20455	2.10891	8.02511	16.8431	20.274	14.4147	10.9624	21.2447	28.5925	30.083		subj 16	0.368526	2.09318	2.91555	5.21454	10.9138	13.2128	6.66769	6.96878	15.9644	20.1987
		Experiment 1 - euclidean distance
		SHAM -VISUAL PERTURBATION - arm												V1/V2-VISUAL PERTURBATION - arm												hV6A -VISUAL PERTURBATION - arm
		bin 1	bin 2	bin 3	bin 4	bin 5	bin 6	bin 7	bin 8	bin 9	bin 10			bin 1	bin 2	bin 3	bin 4	bin 5	bin 6	bin 7	bin 8	bin 9	bin 10			bin 1	bin 2	bin 3	bin 4	bin 5	bin 6	bin 7	bin 8	bin 9	bin 10
	subj 1	0.306108	1.39682	3.41612	6.72639	9.25757	8.29179	3.34428	8.97797	17.2895	22.6465		subj 1	0.336495	2.03134	5.11999	9.11378	12.3949	13.0218	8.44749	7.98773	18.493	25.7425		subj 1	0.0442052	0.441342	1.29537	3.39094	5.25958	5.17789	5.91228	12.5323	19.7703	25.538
	subj 2	0.0859511	0.175626	0.939228	5.54073	9.39327	6.90234	3.48383	12.3629	17.6961	19.1886		subj 2	0.120493	0.493306	1.49059	4.29413	6.53852	5.92731	4.86832	9.63496	15.6335	19.2384		subj 2	0.0763085	0.390626	1.72375	5.07973	7.55586	6.68664	4.15195	9.01495	14.796	18.4798
	subj 3	0.247592	0.36978	0.857012	1.56178	2.97521	6.99356	13.7216	20.578	24.3922	25.4711		subj 3	0.0951405	0.336084	1.10505	2.38503	1.98695	3.58394	9.35967	15.7113	20.7756	23.5802		subj 3	0.279087	0.825862	2.75071	7.25836	9.86819	6.58651	7.15993	15.1223	21.2457	24.2963
	subj 4	0.1203	0.444574	1.15051	1.57436	1.57362	2.06944	2.80094	4.37167	7.31602	10.0422		subj 4	0.189172	0.85333	1.58642	2.29346	2.86413	3.84351	6.54995	10.9923	15.5223	18.2877		subj 4	0.164588	0.665929	1.17184	0.976973	1.0048	1.27677	4.59699	11.3648	18.4984	23.3331
	subj 5	0.266242	1.68207	4.12428	7.63985	10.7373	10.5253	5.85538	3.81412	11.3162	16.9694		subj 5	0.177617	1.53854	5.89	12.8917	19.7758	22.1405	17.0447	8.85101	12.1239	18.6708		subj 5	0.164894	0.740447	1.34824	3.53432	6.45895	7.68329	5.2172	5.29228	14.7178	21.4579
	subj 6	0.128872	0.712695	2.55832	6.94786	10.859	10.013	5.65759	11.3417	18.5854	22.0857		subj 6	0.151634	0.434696	1.48477	3.72303	5.72215	4.02783	4.50996	13.4918	20.1289	23.4965		subj 6	0.587252	1.52322	2.82305	6.83125	10.989	8.61959	4.86569	14.2435	20.3929	22.4387
	subj 7	0.0897181	0.339423	0.673574	1.82299	2.40144	7.56078	20.6312	32.5876	39.6042	42.3956		subj 7	0.14401	0.601096	1.59238	2.98652	2.45136	4.27774	12.476	21.57	28.0908	31.3343		subj 7	0.127869	0.465401	0.699361	1.92978	6.8873	16.5425	28.353	38.4621	44.8531	47.1869
	subj 8	0.235203	0.996903	1.40132	4.83395	9.34458	7.45485	5.24059	17.827	27.4738	29.7067		subj 8	0.0908233	0.315243	0.54986	3.42833	9.60094	8.84863	5.32434	17.4338	26.9727	29.583		subj 8	0.248564	1.01078	1.2971	2.09626	5.78308	4.6643	5.17797	17.6777	27.2386	30.8622
	subj 9	0.402808	2.04544	4.80571	8.3194	13.1451	15.0175	10.5567	4.87043	10.5331	14.8216		subj 9	0.237596	1.67836	5.25004	12.045	17.7822	17.1459	9.30467	3.15991	8.46847	10.4928		subj 9	0.13437	0.437223	1.2469	3.94966	7.7724	8.54755	5.25625	5.03215	9.9809	12.4324
	subj 10	0.144966	1.00941	3.15973	5.50158	7.51811	10.3566	15.2609	21.247	26.3999	29.3996		subj 10	0.169896	0.457145	1.5948	3.36744	4.51226	3.53936	3.87974	11.0786	18.8043	23.0498		subj 10	0.175063	0.57256	1.09424	1.08232	0.688863	2.4904	7.43382	15.2733	22.8226	27.3583
	subj 11	0.763084	5.10865	10.8841	15.6278	15.1231	6.08743	8.6448	18.0678	21.8694	22.7229		subj 11	0.137859	0.868147	2.646	5.98254	8.59814	6.77798	3.77604	13.1528	20.7483	23.9979		subj 11	0.394991	1.44889	2.06399	4.65316	7.05732	4.39145	6.31532	16.5736	23.5352	26.1674
	subj 12	0.046559	0.26404	0.734537	2.49838	5.29339	6.88941	4.74466	2.75379	9.79625	14.7017		subj 12	0.0586738	0.51101	1.20596	2.82812	5.39273	6.74736	4.98973	4.84321	11.7591	16.4472		subj 12	0.128543	0.39799	0.776871	2.07141	3.99329	4.40951	2.41433	5.79886	12.9579	17.8185
	subj 13	0.0772107	0.944799	3.31218	7.2631	10.763	10.1917	8.6948	6.55641	4.64608	7.67538		subj 13	0.0626489	0.254872	0.636706	1.51689	2.54035	3.32056	3.47781	2.84536	2.59581	3.59781		subj 13	0.131693	0.601286	0.939514	0.76519	5.01642	23.9192	34.199	34.2493	34.8027	36.3907
	subj 14	0.0717378	0.487829	1.47439	3.10834	5.3968	7.21661	5.58198	4.21102	10.2587	15.0741		subj 14	0.300684	1.1278	2.39296	5.45313	8.95973	9.37639	4.95629	4.45764	12.13	16.4247		subj 14	0.0886082	0.691846	1.88772	4.09961	6.70569	7.13762	3.28538	4.71644	11.2784	15.4692
	subj 15	0.0269813	0.127417	0.903698	2.05608	2.68969	2.09273	3.67039	13.1238	21.7675	26.8786		subj 15	0.185317	0.802132	1.25626	2.01209	2.952	3.57073	4.46137	9.12416	17.3405	23.3473		subj 15	0.114904	0.699254	1.9897	3.82213	5.33504	5.73839	4.1515	5.61548	12.4863	17.3906
	subj 16	0.468324	2.78852	4.9026	9.06871	15.4224	13.5196	4.83597	11.8576	19.5269	21.9655		subj 16	0.171387	1.82603	3.08686	6.85296	12.8003	11.4315	3.94253	13.5842	21.5281	23.432		subj 16	0.192796	1.35941	1.8913	3.75967	8.59161	11.0828	6.2723	5.39086	12.4234	15.8307
		PROPRIOCEPTIVE PERTURBATION - Experiment 1 - euclidean distance
		SHAM - PROPRIOCEPTIVE PERTURBATION - Index												V1/V2 - PROPRIOCEPTIVE PERTURBATION - Index												hV6A - PROPRIOCEPTIVE PERTURBATION - Index
		bin 1	bin 2	bin 3	bin 4	bin 5	bin 6	bin 7	bin 8	bin 9	bin 10			bin 1	bin 2	bin 3	bin 4	bin 5	bin 6	bin 7	bin 8	bin 9	bin 10			bin 1	bin 2	bin 3	bin 4	bin 5	bin 6	bin 7	bin 8	bin 9	bin 10
	subj 1	0.202277	0.874664	3.58985	8.92879	13.4471	15.9022	16.0306	10.8452	3.46371	1.55521		subj 1	0.128823	1.83638	7.50288	14.0744	17.0889	16.386	13.2874	7.64547	2.49773	2.21677		subj 1	0.18847	1.79436	6.08635	7.41631	4.43147	3.22749	6.47561	9.24964	7.96036	5.87612
	subj 2	0.323923	5.29741	27.3412	51.4153	51.5232	34.1046	14.6608	4.25296	1.82519	1.92565		subj 2	0.901443	10.0426	33.325	47.0963	45.1827	31.4423	15.6369	5.58447	3.93445	5.79009		subj 2	0.527141	10.9404	46.0389	77.4109	76.5812	51.4035	24.6385	9.34161	5.92231	5.70698
	subj 3	0.686571	7.99596	23.893	36.5862	39.1068	29.2615	14.9603	6.41566	3.05735	2.07217		subj 3	0.861954	4.61248	12.7743	21.6393	24.9562	20.605	13.7483	7.45882	4.09783	2.55242		subj 3	0.277201	5.80293	27.1835	45.3539	46.5108	33.6373	18.8301	10.0178	6.5174	4.56445
	subj 4	0.642564	5.82461	17.1178	31.9437	39.9968	35.9483	25.419	13.5479	4.34299	1.67216		subj 4	1.69371	12.8564	37.1506	54.7029	52.8928	38.3993	23.7167	15.5704	8.81108	5.68049		subj 4	0.878037	10.4516	30.3996	49.1051	52.4524	42.6546	28.5336	17.8516	12.2554	7.37559
	subj 5	0.382506	2.07794	4.91488	7.66036	9.44054	9.38365	8.35359	7.42646	6.71892	5.97256		subj 5	0.100587	0.536447	1.77157	4.96246	8.55113	7.40248	4.89295	3.28339	2.85102	5.18795		subj 5	0.412234	2.25446	2.84791	3.55551	4.61739	4.47906	3.73832	3.03069	2.2246	2.60473
	subj 6	0.606893	3.48787	14.4287	23.2561	25.2837	22.0023	15.3162	9.21179	6.06894	5.1715		subj 6	0.160145	6.10008	22.171	31.916	31.4163	24.5629	15.4002	7.99823	4.30589	2.7234		subj 6	0.999946	11.9869	35.623	49.6535	47.172	34.0003	19.3733	9.88402	6.01252	5.35484
	subj 7	0.400499	10.0539	34.9322	53.6547	54.0497	37.8753	18.8149	7.12314	3.78433	2.80987		subj 7	0.535153	9.02386	37.3879	53.6774	45.1147	28.0748	13.8866	5.87529	2.98173	2.61602		subj 7	0.544046	6.29711	23.9789	36.7335	33.9859	21.6189	10.143	5.30342	3.79331	2.53977
	subj 8	0.695248	11.0359	31.3676	34.5065	25.4166	18.4613	11.7035	5.74939	4.22486	3.86043		subj 8	0.54747	6.88747	27.8369	46.3224	48.2147	38.7905	23.8614	10.6012	2.24031	3.28109		subj 8	0.357125	5.6001	19.1846	23.1452	19.1624	13.6821	10.4911	9.14843	6.72972	4.80149
	subj 9	0.945587	12.8395	35.5351	50.1696	52.9871	42.7543	26.093	11.9171	2.93783	1.31437		subj 9	1.67006	21.9629	53.3862	67.9389	67.8843	52.1779	32.0956	16.3797	7.77999	4.82751		subj 9	1.56521	17.2615	35.4114	45.3769	46.4425	33.172	18.0227	6.92094	1.27605	1.833
	subj 10	0.567621	4.01396	10.1337	13.1321	13.5103	10.1245	5.12949	2.70161	2.27227	2.30603		subj 10	0.222369	1.22451	5.05267	12.321	15.0202	13.0693	8.59285	5.72912	4.76265	4.38018		subj 10	0.182326	2.07498	6.96153	11.1616	13.6551	12.2905	8.73811	4.07137	2.82686	3.32453
	subj 11	0.19513	8.49258	33.9077	41.0231	32.139	15.8903	5.34752	3.11299	2.68654	2.11541		subj 11	0.504969	8.27046	27.4104	39.5954	39.0548	28.6906	15.1684	6.45262	2.94172	1.29608		subj 11	0.37384	7.27161	23.9156	30.9194	27.2426	16.0152	9.59448	7.45326	4.22725	3.50635
	subj 12	0.298159	9.50686	44.1408	78.9765	84.5745	69.1472	46.3607	27.3032	15.2231	9.27129		subj 12	1.24661	18.6581	61.2849	94.2363	92.8541	64.8836	33.5342	13.8868	4.64936	2.25402		subj 12	0.944291	16.3681	56.299	85.1348	82.9516	61.0408	35.7161	16.8423	6.55427	3.04438
	subj 13	0.158287	2.80797	12.7702	25.3629	34.5941	39.7206	40.2464	34.3971	23.9532	17.841		subj 13	0.395179	5.76359	21.5327	34.456	35.1313	31.5515	32.9396	29.4529	17.7421	7.80423		subj 13	0.235004	3.48414	13.878	27.1372	35.7887	37.8004	34.1605	25.286	12.2195	7.14821
	subj 14	0.826727	10.9551	29.8059	47.263	55.9133	52.434	37.4839	21.6844	10.0873	2.27258		subj 14	1.2074	15.5916	42.1317	64.1209	73.7696	65.1754	43.5127	24.8331	11.8719	4.15592		subj 14	1.02314	13.0168	35.8401	50.6428	53.3627	48.0136	37.0349	28.411	19.1189	7.6416
	subj 15	0.151967	1.69627	4.13005	8.35578	10.808	10.3816	10.6819	13.4408	11.3253	9.13213		subj 15	0.106367	1.25891	5.16475	10.0658	13.4455	13.15	10.1525	8.9355	11.3526	4.37963		subj 15	0.0930748	0.559154	1.63988	2.40525	2.44685	3.74676	6.76142	9.47005	6.96008	1.76764
	subj 16	0.306426	7.64839	36.5871	59.5035	57.4896	39.7359	17.4033	5.29117	4.01447	4.069		subj 16	1.00663	18.5382	62.3562	83.2965	72.9304	44.9645	18.6934	4.81087	4.29904	4.53701		subj 16	0.615697	12.6664	45.1997	69.5196	68.7793	49.4384	23.7582	6.16101	3.55657	2.66508
		Experiment 1 - euclidean distance
		SHAM - PROPRIOCEPTIVE PERTURBATION - Wrist												V1/V2 - PROPRIOCEPTIVE PERTURBATION - Wrist												hV6A - PROPRIOCEPTIVE PERTURBATION - Wrist
		bin 1	bin 2	bin 3	bin 4	bin 5	bin 6	bin 7	bin 8	bin 9	bin 10			bin 1	bin 2	bin 3	bin 4	bin 5	bin 6	bin 7	bin 8	bin 9	bin 10			bin 1	bin 2	bin 3	bin 4	bin 5	bin 6	bin 7	bin 8	bin 9	bin 10
	subj 1	0.0293383	0.75301	3.61383	7.63181	10.0876	10.4044	9.60881	7.23012	4.0315	2.57282		subj 1	0.138046	1.23935	4.06662	7.8414	10.6035	10.5334	8.19628	5.20149	2.88967	3.49518		subj 1	0.0893016	0.88449	3.3304	5.6616	5.46048	3.83048	5.31113	7.78048	7.74259	5.66149
	subj 2	0.572711	5.46279	21.315	38.7585	41.8204	29.0918	14.9844	7.61447	5.57034	5.48107		subj 2	0.474301	7.88173	25.6414	38.8938	39.3269	29.268	16.9673	9.13314	6.47059	6.46334		subj 2	0.810252	8.2177	29.9835	53.3462	56.5699	38.4965	17.3183	5.90082	3.7017	3.06338
	subj 3	0.0916895	3.29561	14.4098	24.3126	26.4784	19.9196	11.0444	7.02699	6.4207	6.47843		subj 3	0.494213	4.49945	13.127	21.1867	24.9729	22.8319	16.9246	11.2638	7.84499	6.11069		subj 3	0.240119	3.4654	15.7015	25.8087	25.8688	19.2628	11.0016	6.16773	4.89518	4.45671
	subj 4	0.37995	6.23026	19.5264	34.1893	43.6705	44.3635	38.0446	29.0111	20.3461	12.7009		subj 4	1.65624	15.9048	39.485	54.7008	52.8491	39.0841	25.7359	20.0356	17.5891	14.5322		subj 4	0.875917	11.0224	31.969	49.7382	53.7308	45.5925	32.7194	22.2191	16.2315	12.5166
	subj 5	0.0881144	0.553784	1.65942	4.55046	6.86755	7.08099	6.17973	5.22754	4.33074	3.54411		subj 5	0.0787601	0.655805	1.90117	4.53405	6.13825	5.11051	3.44842	3.24724	3.72086	4.34503		subj 5	0.109627	0.446293	0.954661	2.59142	4.26576	4.46543	4.25971	4.65226	5.06668	5.11857
	subj 6	0.395343	3.86551	15.2695	25.7888	29.726	27.5289	22.3101	18.1184	16.4308	15.9841		subj 6	0.316679	5.08522	17.3747	27.5767	29.7747	25.69	19.5266	14.1764	10.5308	8.09121		subj 6	0.569637	6.55659	21.617	35.0505	38.2651	30.8636	20.931	13.9628	10.488	9.41466
	subj 7	0.443933	4.52037	16.4614	25.9453	25.2569	18.9784	11.6602	6.97996	4.83304	3.84483		subj 7	0.0860564	1.69116	10.6638	17.7291	13.0014	9.11477	8.62154	7.30871	6.17211	5.99759		subj 7	0.268752	2.42009	9.61031	15.5144	13.8042	9.13564	5.16267	4.4917	5.23747	5.14486
	subj 8	0.269689	5.78108	18.4448	26.6854	25.6663	19.6603	12.5791	7.64682	6.6986	6.93778		subj 8	0.418318	4.81953	17.7472	30.4374	34.1241	28.9972	19.9778	11.5754	5.9847	3.4861		subj 8	0.548344	3.92885	10.9304	14.986	14.1841	10.8938	8.77533	9.85321	10.6772	10.3574
	subj 9	0.563656	7.70783	23.785	39.4399	48.0147	42.3203	29.5251	19.5784	14.879	11.9995		subj 9	1.01072	12.5053	34.9038	49.9815	58.5605	50.2725	34.47	21.7653	14.1913	9.66456		subj 9	1.0484	11.7219	29.5946	44.5056	50.9934	43.1474	32.0916	23.2882	17.5292	14.2285
	subj 10	0.540721	2.59424	6.06796	9.46573	11.3343	9.26926	6.29119	3.95714	2.52729	1.71712		subj 10	0.242656	0.893585	1.62977	3.3437	4.28546	4.56769	5.50013	6.48175	6.61545	6.32654		subj 10	0.177401	0.976008	3.37482	6.577	8.22913	7.55965	5.71366	3.56321	2.99718	3.44859
	subj 11	0.700501	7.67283	26.4192	35.5188	29.8082	16.8744	7.65578	5.09422	5.07077	5.54589		subj 11	0.561973	6.57617	22.3346	35.2662	37.5767	28.0937	15.7085	6.69504	3.19004	2.97454		subj 11	0.319866	5.88382	21.053	30.4026	24.9647	14.8392	11.1158	11.0766	9.51924	8.43505
	subj 12	0.61573	7.30539	30.17	54.2283	61.6247	53.1564	38.6287	24.6868	14.8268	10.0978		subj 12	0.830011	11.5898	38.9506	61.992	64.8866	50.1272	31.2864	17.5759	10.4614	7.58342		subj 12	0.676595	11.4676	38.2332	59.2657	61.2345	48.3223	31.2498	16.587	7.46723	4.37596
	subj 13	0.322695	2.86991	9.26263	17.427	24.3944	28.9454	29.2097	25.2721	19.0195	13.5703		subj 13	0.674333	5.0588	13.5686	20.8657	26.5457	31.0781	33.638	31.2681	23.9534	16.2549		subj 13	0.274083	2.33324	8.19808	16.012	22.2658	25.2425	23.9571	19.353	12.5782	7.72539
	subj 14	0.511198	6.28004	22.3566	42.7346	51.9441	47.5604	36.2491	24.4157	14.6062	9.16334		subj 14	0.772096	9.07569	29.1942	51.6855	60.9077	53.0821	36.0885	20.43	9.52148	7.04375		subj 14	0.794548	8.17299	26.294	46.8655	53.7985	47.4447	36.5778	26.7757	16.7556	7.29184
	subj 15	0.198766	1.23529	3.192	6.03835	8.13459	8.48523	7.35082	5.79308	5.62209	6.31026		subj 15	0.244498	1.60441	3.22454	4.10866	4.89006	5.79786	6.21312	6.35052	6.21333	5.18066		subj 15	0.180901	1.39435	3.62242	5.09666	4.98374	3.51715	2.1882	1.94662	1.64609	2.65966
	subj 16	0.527469	4.56924	24.8433	48.2125	51.9672	40.5191	24.2676	12.9822	8.76682	9.0097		subj 16	0.746338	10.8663	36.5774	53.5894	49.9185	31.9186	13.972	3.91168	1.3454	2.06519		subj 16	0.593102	7.04988	27.732	47.8226	53.6189	42.9285	24.2609	11.3027	6.41939	4.13708
		Experiment 1 - euclidean distance
		SHAM - PROPRIOCEPTIVE PERTURBATION - forearm												V1/V2 - PROPRIOCEPTIVE PERTURBATION - forearm												hV6A - PROPRIOCEPTIVE PERTURBATION - forearm
		bin 1	bin 2	bin 3	bin 4	bin 5	bin 6	bin 7	bin 8	bin 9	bin 10			bin 1	bin 2	bin 3	bin 4	bin 5	bin 6	bin 7	bin 8	bin 9	bin 10			bin 1	bin 2	bin 3	bin 4	bin 5	bin 6	bin 7	bin 8	bin 9	bin 10
	subj 1	0.0897781	0.689959	2.83945	6.35335	8.69381	9.00551	7.69513	6.0373	4.93992	4.41675		subj 1	0.091987	0.687355	2.88251	6.20562	8.44639	8.29156	6.23097	3.89897	2.66674	2.74834		subj 1	0.0995534	0.537317	2.5185	5.48516	6.03744	4.43919	4.29363	4.77345	3.99449	3.05032
	subj 2	0.278865	2.74275	11.8057	27.3998	31.9066	22.5497	11.7927	6.32943	4.81393	4.16406		subj 2	0.71302	3.94387	16.8098	31.3884	34.1999	26.5939	16.377	9.36243	6.29574	5.18899		subj 2	0.390255	3.75772	17.871	38.7007	44.5113	31.9091	15.682	5.67976	2.02077	1.28115
	subj 3	0.0690921	1.79345	9.85569	19.8776	22.3443	16.2645	8.34921	5.47107	6.02034	6.21078		subj 3	0.230201	1.94445	8.66493	18.8568	23.6769	21.1784	14.7263	8.71903	5.31737	3.67275		subj 3	0.246058	1.08056	8.30019	17.2865	19.4367	15.1832	8.85889	4.85965	3.53608	3.1691
	subj 4	0.210612	3.83107	15.5697	30.3406	40.3959	41.5866	35.6166	26.3227	17.4932	10.9985		subj 4	0.604633	10.4588	35.5463	53.7325	51.7377	38.408	24.1123	13.5286	8.23557	6.52414		subj 4	0.335722	5.82296	26.576	47.3119	52.4907	44.3729	31.1508	19.2402	12.0231	8.93833
	subj 5	0.109791	0.389605	1.60177	4.45829	6.46203	6.63696	5.75332	4.65634	3.75326	3.07014		subj 5	0.0521231	0.169087	1.04665	3.14475	4.60776	3.6706	1.62438	1.49466	2.57642	3.35315		subj 5	0.0794005	0.325444	0.380712	2.07518	4.0962	4.72464	4.26228	3.51104	2.90386	2.80145
	subj 6	0.160136	2.47187	12.9467	24.5804	28.094	25.6106	20.5986	16.7203	15.136	14.7276		subj 6	0.10323	2.85537	14.0467	25.9692	29.1786	25.2812	19.4577	14.4466	10.9341	8.54056		subj 6	0.522096	4.26712	16.4762	30.3803	34.0699	27.4198	18.0625	11.5175	8.47758	7.30904
	subj 7	0.326729	1.811	8.59595	14.3174	14.327	11.1077	7.77323	5.81419	5.008	4.16677		subj 7	0.182481	1.29718	7.09873	12.4903	9.39781	3.48173	3.98122	4.96331	5.25235	5.57099		subj 7	0.153493	0.956686	6.30341	11.1574	9.53837	5.65931	2.52643	2.07572	2.97919	3.36094
	subj 8	0.0686088	2.17259	11.9587	23.0745	24.4203	18.4332	11.5851	7.36361	5.85855	5.8157		subj 8	0.213422	1.61045	9.09164	21.52	27.7478	24.518	16.7577	9.44751	4.89136	3.27215		subj 8	0.196058	1.53856	6.20891	12.2486	13.455	9.39863	3.79858	3.44618	5.39367	5.66993
	subj 9	0.418755	3.37772	12.4951	33.145	47.037	42.6797	28.6897	16.1779	8.71447	5.33762		subj 9	0.668419	5.41275	17.0642	40.7705	56.1834	50.0881	33.8369	18.7857	9.51426	5.21193		subj 9	0.670874	4.82417	15.9897	38.6512	48.8131	40.0729	25.6942	15.1738	9.69841	7.32016
	subj 10	0.0903304	0.85158	4.15415	8.75828	11.146	9.57335	6.03074	3.0105	1.65942	1.5589		subj 10	0.281228	0.77999	0.824773	1.40153	2.52056	3.97403	5.5983	6.57401	6.53625	5.98224		subj 10	0.185904	0.689267	2.6354	5.67729	7.69396	7.5367	5.72302	3.03975	1.84125	2.47655
	subj 11	0.445326	5.05433	24.4654	35.6915	29.5559	15.4267	4.87033	2.54415	2.39698	2.52933		subj 11	0.377427	4.27779	21.1733	36.4803	38.8768	29.3916	16.695	7.21468	2.51944	1.62216		subj 11	0.321973	4.26241	21.3823	31.0143	23.4191	10.583	5.48165	7.13208	6.85346	5.41982
	subj 12	0.337447	2.50996	15.9613	37.5724	48.4178	44.5525	33.3391	20.9569	11.4165	6.33753		subj 12	0.596115	4.82221	20.0536	38.8256	45.6914	39.4551	27.5585	16.9742	10.6665	7.64257		subj 12	0.464146	5.0264	22.897	43.3542	49.886	42.5201	28.9956	15.9584	7.27427	3.82392
	subj 13	0.0958779	1.06246	3.35562	8.71371	19.2669	28.7181	31.8899	27.8888	18.2147	9.60828		subj 13	0.4198	2.67185	6.21959	13.592	25.3524	33.3912	35.6106	31.6964	23.3096	15.0724		subj 13	0.0998096	0.984713	3.66803	10.2644	20.9082	29.0538	29.4644	23.979	15.308	7.15629
	subj 14	0.35575	3.22218	17.8742	40.5722	49.7189	42.6752	29.3004	17.8127	10.4998	6.38012		subj 14	0.446379	4.40725	22.8846	48.3628	56.7313	45.9196	28.2912	13.9752	5.83061	3.54798		subj 14	0.449856	4.32713	21.4027	45.2467	52.4052	43.677	30.5498	19.659	11.4967	5.9876
	subj 15	0.151087	0.684818	1.74743	4.03903	6.07172	7.13984	6.91855	5.73821	4.80872	5.1472		subj 15	0.398246	1.69514	3.02333	3.59681	3.80806	4.45034	5.18556	5.91784	6.16713	4.54283		subj 15	0.0881025	0.904715	2.46942	3.51299	3.46939	2.39784	1.06148	1.01635	1.25582	0.564763
	subj 16	0.313596	1.68949	17.7553	44.1291	49.1085	37.8673	21.4149	10.3489	6.49263	6.59873		subj 16	0.268005	2.81092	17.7537	32.4754	31.7524	19.7841	7.30171	2.08501	3.45807	3.9514		subj 16	0.218866	1.62893	7.96354	23.2132	31.7931	28.3979	15.8606	5.46107	4.17208	3.20637
		Experiment 1 - euclidean distance
		SHAM -PROPRIOCEPTIVE PERTURBATION - arm												V1/V2-PROPRIOCEPTIVE PERTURBATION - arm												hV6A -PROPRIOCEPTIVE PERTURBATION - arm
		bin 1	bin 2	bin 3	bin 4	bin 5	bin 6	bin 7	bin 8	bin 9	bin 10			bin 1	bin 2	bin 3	bin 4	bin 5	bin 6	bin 7	bin 8	bin 9	bin 10			bin 1	bin 2	bin 3	bin 4	bin 5	bin 6	bin 7	bin 8	bin 9	bin 10
	subj 1	0.107204	0.405505	1.69298	4.31517	5.88041	5.60085	3.91968	2.09497	1.40594	1.15041		subj 1	0.0832121	0.589212	2.49092	5.48737	7.14769	6.79836	5.38746	3.55867	2.38176	1.96072		subj 1	0.0802525	0.306681	1.71902	4.27782	4.76391	3.43472	3.19481	3.68522	3.0659	2.34979
	subj 2	0.179803	1.09747	4.88952	19.0052	25.538	19.5023	10.8356	5.96409	4.55092	3.86985		subj 2	0.118061	0.767243	8.46742	21.837	26.5151	21.4331	13.1762	6.80015	3.57814	2.31227		subj 2	0.250452	0.795176	7.88141	25.9761	34.2521	26.6059	14.045	5.15533	1.5785	0.728071
	subj 3	0.0512851	1.47465	7.84837	16.5039	19.1135	14.2404	7.38431	4.47235	5.30817	5.35321		subj 3	0.098092	1.54859	6.49119	14.3635	19.019	17.5848	13.0024	8.15054	5.43982	4.03013		subj 3	0.0972217	0.896435	6.70584	15.0623	18.7289	15.2855	9.09716	4.49584	2.68532	2.11859
	subj 4	0.224541	2.78206	12.1528	24.148	31.6523	31.6363	26.4386	18.6548	12.1027	8.38256		subj 4	0.351393	8.72771	31.0867	46.8565	44.5511	32.9504	20.6208	11.1348	6.42166	5.76853		subj 4	0.176085	3.43394	19.8771	36.1902	39.1754	31.5599	20.4898	10.6737	4.2862	2.13803
	subj 5	0.0783214	0.344973	1.24315	3.56471	5.48752	5.61983	4.52552	3.53354	2.82662	2.30602		subj 5	0.0219343	0.181481	0.604945	2.22812	3.42132	2.60738	1.0328	1.41346	2.25899	2.75624		subj 5	0.12729	0.471395	1.00171	2.2717	4.58934	5.62433	5.39745	4.46467	3.38669	2.75712
	subj 6	0.181834	1.22877	7.78487	17.7168	22.1241	20.2655	16.2443	13.5716	12.5412	12.1944		subj 6	0.170011	1.04806	7.87148	17.9612	21.8332	19.0731	14.7129	11.2572	8.86453	7.45842		subj 6	0.287881	1.23765	8.51023	19.996	25.1523	20.8723	13.4354	8.57165	6.62446	5.76648
	subj 7	0.138603	2.04153	8.79492	14.2684	13.033	9.64482	7.05955	5.26373	4.29557	3.39789		subj 7	0.125924	1.04639	5.27438	10.228	8.3596	2.72292	2.26607	3.11034	3.37712	3.58768		subj 7	0.0780781	0.626715	4.69755	9.0089	8.63819	5.63442	3.20884	2.93624	3.41616	3.52932
	subj 8	0.0498118	0.978229	6.99447	15.4844	18.2313	14.5322	9.16626	5.88315	4.79481	4.76595		subj 8	0.116194	0.593198	4.66491	12.8901	19.3205	18.1679	12.9706	7.67378	4.11221	2.85463		subj 8	0.123351	0.583088	3.80929	8.94828	11.7732	9.16335	5.18128	3.51979	3.35793	3.43539
	subj 9	0.211863	1.31855	5.44918	18.8474	30.6662	29.9511	21.3571	12.2054	6.31595	3.6514		subj 9	0.266518	1.69831	6.28784	21.6098	34.9665	32.8809	22.8859	12.596	6.26797	3.12006		subj 9	0.252132	1.29477	7.01522	23.6346	32.6068	26.7966	17.4927	9.78855	5.91913	4.46758
	subj 10	0.0755539	0.525725	2.73379	6.09	7.9637	7.07224	4.47222	2.05919	1.13478	1.35245		subj 10	0.303829	1.02802	1.67344	2.17447	2.28687	2.88122	4.11216	4.62859	4.34497	3.79728		subj 10	0.360455	0.520399	1.80066	4.04947	5.72296	5.64526	4.28599	2.06882	1.18484	1.97516
	subj 11	0.231056	2.55207	18.7699	31.2339	25.3274	14.001	4.64001	1.78901	2.14382	2.61575		subj 11	0.113743	1.52479	12.7373	28.6348	29.8417	22.6711	13.083	5.70659	2.06322	1.40363		subj 11	0.313424	1.44623	15.2691	26.453	19.7037	8.86213	3.06472	4.54463	5.14188	4.48779
	subj 12	0.210324	1.12502	11.5538	31.2072	41.813	39.1004	29.7312	18.8431	10.2918	5.81776		subj 12	0.372596	2.74401	14.7015	31.1915	38.7729	34.7026	24.9584	15.4101	9.29941	6.48605		subj 12	0.242207	3.19782	17.9399	36.172	42.7503	37.2136	25.9126	14.6059	7.13103	4.33313
	subj 13	0.0494979	0.242065	1.07769	5.66947	15.472	25.2255	29.1824	25.445	14.7738	5.27035		subj 13	0.151631	0.329722	1.40794	7.46142	19.5341	27.788	29.6259	26.2559	18.5195	11.9809		subj 13	0.0999454	0.569144	2.16002	7.23004	16.5509	25.8475	28.3061	24.0026	15.7897	7.28545
	subj 14	0.227473	1.27098	11.5249	32.9698	42.6348	36.3004	25.1781	14.2661	7.04414	4.32648		subj 14	0.37335	2.09848	15.355	39.2719	48.1958	38.1567	24.6461	11.8417	4.3852	2.10957		subj 14	0.332853	1.88862	14.7289	37.422	44.1439	35.7574	25.5505	14.9762	7.83749	5.2163
	subj 15	0.0595171	0.5172	1.57665	3.28295	4.89792	5.98717	6.08563	5.3548	4.21092	3.79096		subj 15	0.260579	1.22885	2.36423	3.06099	3.33595	4.18239	4.73779	5.28565	5.59932	5.44934		subj 15	0.115969	0.317084	1.04975	1.93953	2.46957	1.91694	0.943809	0.679067	1.00921	0.8683
	subj 16	0.220741	1.24923	6.30601	22.9479	31.7159	26.3677	14.124	6.72385	3.82923	4.2255		subj 16	0.168884	2.09014	12.0142	25.0209	26.568	17.2049	6.69316	1.95043	2.97796	3.40041		subj 16	0.116996	1.00565	5.86432	18.7595	26.5451	23.8403	13.2816	4.23088	3.36133	2.56376

## Sheet: ED_experiment 2
		Experiment 2 - euclidean distance
		UNPERTURBED - Experiment 2 - euclidean distance
		SHAM - UNPERTURBED - Index												IPS - UNPERTURBED - Index												hPEc - UNPERTURBED - Index
		bin 1	bin 2	bin 3	bin 4	bin 5	bin 6	bin 7	bin 8	bin 9	bin 10			bin 1	bin 2	bin 3	bin 4	bin 5	bin 6	bin 7	bin 8	bin 9	bin 10			bin 1	bin 2	bin 3	bin 4	bin 5	bin 6	bin 7	bin 8	bin 9	bin 10
	subj 1	0.144631	0.749214	2.38088	6.19795	14.5531	27.5135	42.0837	54.9226	63.6178	66.985		subj 1	0.14499	1.01632	3.19025	7.96478	17.3111	31.5407	46.1227	57.6256	65.765	68.3009		subj 1	0.136044	0.85615	3.10616	7.6347	15.979	29.804	45.3232	58.6727	67.8294	71.2692
	subj 2	0.102875	0.319796	1.68827	6.00589	15.5908	30.3253	46.6514	59.2219	65.5329	67.4961		subj 2	0.131151	0.484955	2.25483	7.74595	18.1024	31.809	45.1753	54.7653	60.17	62.4251		subj 2	0.119579	0.522867	2.31938	5.72459	13.2189	26.4012	41.0533	52.2537	58.7344	61.7515
	subj 3	0.434637	2.55644	6.03125	11.4453	20.982	35.8025	52.3729	66.35	74.3518	76.4116		subj 3	0.235393	1.03453	2.20698	5.64403	13.6549	27.1043	43.7834	59.7869	71.194	75.7798		subj 3	0.43376	3.07332	6.41369	10.5867	20.3004	35.3445	51.8685	65.3251	73.0438	75.2436
	subj 4	0.250816	2.2768	8.0547	19.5006	34.5262	47.7569	55.7919	59.8328	62.0173	64.1766		subj 4	0.539205	3.26673	9.55132	20.2219	33.9804	48.3536	58.6934	63.0172	65.3639	67.4161		subj 4	0.376735	3.27239	10.196	20.989	34.6995	46.7838	55.5946	60.5681	63.22	65.2692
	subj 5	0.0773811	0.956085	2.31027	4.43737	8.35113	14.2706	26.1322	39.7469	49.2418	53.1296		subj 5	0.473397	2.02113	3.53766	5.99115	11.205	20.0971	32.103	43.7841	51.2778	53.9554		subj 5	0.0674879	0.66806	2.70051	5.38584	8.6612	14.892	27.3876	41.2147	49.94	53.5117
	subj 6	0.355556	3.13268	10.2387	21.5632	36.5278	50.5182	61.141	67.622	70.7456	71.7862		subj 6	0.13814	1.4144	7.01814	19.1037	36.1389	51.7773	62.6784	68.8084	72.1736	73.9962		subj 6	0.116978	1.39115	5.12261	13.3949	26.8596	42.4173	56.2699	65.6658	70.3806	71.5165
	subj 7	0.343897	2.07815	4.10182	6.86956	13.1178	25.9452	42.555	56.7884	65.4734	68.4993		subj 7	0.133328	2.30552	7.35346	11.4441	14.836	24.0359	39.4567	54.7193	64.2801	68.3688		subj 7	0.196843	1.59968	4.439	8.64226	16.3876	28.323	42.4334	55.0243	63.3298	67.0976
	subj 8	0.0714676	0.515503	1.96634	4.73767	9.26851	17.2685	30.7687	46.6427	58.8089	63.563		subj 8	0.138769	1.48219	4.65522	7.45631	9.55635	16.0629	29.9291	45.9232	57.5136	62.5588		subj 8	0.163511	0.881921	2.07242	5.16829	11.0991	20.5136	33.6956	48.9717	61.2318	65.8429
	subj 9	0.321805	1.71116	5.43021	13.1989	25.901	41.6602	55.5972	63.812	68.5677	71.6725		subj 9	0.3817	1.32982	2.83035	6.43013	14.7701	29.3569	45.9494	59.31	66.6608	69.5066		subj 9	0.222795	1.33777	5.46068	14.8118	29.1839	44.6855	56.5641	63.3501	67.5237	71.0686
	subj 10	0.219618	1.35837	4.03302	9.81545	19.4526	32.5285	47.1097	59.5024	66.1296	67.6701		subj 10	0.243446	1.29962	3.07111	6.98256	14.1595	24.3387	37.2324	51.0092	60.7484	64.0331		subj 10	0.254065	1.72007	5.29233	11.6225	21.0754	32.7431	45.723	57.6319	64.815	67.1558
	subj 11	0.216673	1.0138	3.02434	7.85382	17.0398	30.0298	43.9069	56.0029	63.5832	66.6206		subj 11	0.123572	0.993307	3.68153	8.40283	15.4967	26.6046	40.3961	53.8647	63.8742	68.4889		subj 11	0.124029	0.743536	3.17803	8.12581	16.9689	29.8006	43.7144	56.512	65.4799	69.0576
	subj 12	0.580949	4.83667	13.8474	26.7207	41.7	55.262	63.7911	66.905	67.5736	68.5308		subj 12	1.80573	8.00273	13.5011	27.5182	45.9731	71.4941	94.0999	98.9549	94.031	89.2708		subj 12	0.439242	2.73964	9.76993	21.6703	36.1034	49.9409	60.2871	66.0193	68.5901	70.6887
	subj 13	0.178131	1.4494	5.19478	11.2007	19.7233	30.7177	42.2738	52.6572	61.2467	65.7626		subj 13	0.0493877	1.22229	4.97634	12.1351	23.766	38.5301	50.8615	58.0919	62.3817	64.0317		subj 13	0.0290534	0.54376	2.70633	8.30163	18.6181	32.2698	46.367	57.5137	63.9001	65.9713
	subj 14	0.29245	1.96736	4.25573	9.30241	19.5389	33.9839	48.0654	57.8599	62.8416	64.6627		subj 14	0.388848	3.17136	8.62124	16.6424	29.0908	42.8627	53.7432	60.6695	64.2633	65.4987		subj 14	0.12406	0.779074	3.52668	9.23385	18.015	30.527	44.3749	55.7094	62.9313	66.6912
		Experiment 2 - euclidean distance
		SHAM - UNPERTURBED - Wrist												IPS - UNPERTURBED - Wrist												hPEc - UNPERTURBED - Wrist
		bin 1	bin 2	bin 3	bin 4	bin 5	bin 6	bin 7	bin 8	bin 9	bin 10			bin 1	bin 2	bin 3	bin 4	bin 5	bin 6	bin 7	bin 8	bin 9	bin 10			bin 1	bin 2	bin 3	bin 4	bin 5	bin 6	bin 7	bin 8	bin 9	bin 10
	subj 1	0.0801086	0.752843	2.57574	5.95531	11.9589	20.7362	30.9754	40.5551	47.8776	51.928		subj 1	0.156276	1.13761	3.58911	7.68848	14.3539	23.4593	33.1005	41.3154	47.3087	50.5563		subj 1	0.175718	1.09015	3.2435	6.82562	13.0075	22.408	33.3781	43.3239	50.7469	54.8211
	subj 2	0.160859	1.07236	3.18124	6.85202	12.7864	20.937	29.8656	37.9321	43.7881	46.8262		subj 2	0.112145	0.640745	2.08285	5.56039	11.8681	20.32	29.2649	36.9866	42.2746	45.1064		subj 2	0.170151	1.04714	2.98702	6.47437	12.4104	20.6601	29.4087	36.9236	42.1365	44.9347
	subj 3	0.115454	0.744761	2.79973	7.29106	14.7362	24.5786	35.2891	44.8356	51.341	53.9916		subj 3	0.102074	0.659466	2.0945	4.91481	10.2647	18.4247	27.8893	37.1435	44.4774	47.8803		subj 3	0.180944	1.06738	3.49309	8.25654	16.0089	26.0716	36.5812	45.6111	51.2334	53.1086
	subj 4	0.307464	1.65221	5.22865	12.5268	22.5312	32.2127	39.1294	43.0038	44.8072	45.5989		subj 4	0.140465	0.541504	3.68568	10.213	19.1079	28.0823	34.7368	38.4018	39.9674	40.3695		subj 4	0.214328	1.33334	5.225	12.5218	22.0184	31.0913	38.0085	42.1502	44.3471	45.2284
	subj 5	0.0799061	0.567113	1.94634	4.03877	7.01592	11.5517	17.6854	24.5899	31.1258	35.3816		subj 5	0.0785216	0.614954	1.84564	3.81399	7.26934	12.4486	18.9543	26.1025	32.2552	35.6509		subj 5	0.0829151	0.616093	2.08854	4.50069	7.87068	12.6053	18.8851	26.1662	33.0115	37.4032
	subj 6	0.302627	2.14632	7.2176	15.3407	25.2065	35.6084	43.7258	48.7935	51.6042	52.523		subj 6	0.299003	1.71108	5.83615	14.1663	25.2403	36.1583	44.0498	48.6875	51.2421	52.4004		subj 6	0.171713	1.29042	4.68519	11.6965	21.5056	32.3137	42.0271	48.7913	52.3198	53.2868
	subj 7	0.211471	1.14806	3.11419	6.70346	12.716	20.9783	30.1918	38.498	44.4531	47.3818		subj 7	0.347748	1.77803	4.77446	9.10687	14.927	22.1818	30.3221	38.248	44.2907	47.553		subj 7	0.187097	1.00395	2.63005	5.86426	11.4555	19.0114	27.2422	34.9185	40.7117	43.8244
	subj 8	0.0618924	0.569725	2.17842	5.10489	9.54572	15.965	23.9639	32.4987	39.7416	43.7588		subj 8	0.128784	0.952193	2.82893	5.3092	8.57397	13.7177	21.0482	29.504	36.8348	40.737		subj 8	0.0982265	0.639061	2.12791	5.24498	10.328	16.9576	24.2496	31.617	38.2209	42.5762
	subj 9	0.251295	1.53359	5.11083	11.7224	21.3098	32.4849	42.2527	48.1902	50.8763	52.1712		subj 9	0.133193	0.899067	2.68467	6.18931	12.4488	22.0854	33.3989	43.2295	49.0491	51.3358		subj 9	0.260007	1.45761	4.52466	11.1461	21.5246	33.3069	43.1242	49.1879	52.4597	54.4023
	subj 10	0.234132	1.13285	3.37721	7.94317	15.2869	24.9242	35.43	44.8655	51.1001	53.5391		subj 10	0.186136	1.01054	2.85475	6.53726	12.5706	20.7581	30.1569	39.2857	46.0693	49.2853		subj 10	0.201842	1.12412	3.44857	8.16634	15.5989	24.9274	34.8062	43.7064	49.8039	52.613
	subj 11	0.129288	0.793926	2.40269	5.98396	12.2349	20.4967	29.5084	38.0663	44.6604	47.9728		subj 11	0.150865	1.00568	3.16835	7.34445	13.5757	21.3108	29.8223	38.3112	45.2327	49.0749		subj 11	0.364551	1.86206	4.0975	7.82983	13.8528	21.7999	30.5476	38.7817	45.1265	48.5911
	subj 12	0.238305	2.2878	8.18351	17.4593	28.4185	39.0994	47.3771	52.2324	54.5322	55.7912		subj 12	1.68657	9.1767	18.6231	28.5743	42.1014	59.2705	75.2674	84.3074	85.1201	82.5507		subj 12	0.341823	2.19277	6.85723	15.0529	25.6202	36.4403	45.4213	51.418	55.0361	57.5046
	subj 13	0.170504	1.04376	3.43399	7.69654	13.8829	21.6517	30.1234	38.3026	44.8789	48.6907		subj 13	0.270918	1.29417	3.80283	9.35723	18.1881	28.7284	38.2425	44.7396	48.5669	50.263		subj 13	0.242392	1.23462	3.17011	7.19471	14.3754	23.6302	33.1742	41.567	47.4791	50.1558
	subj 14	0.123757	0.32818	1.71336	5.508	12.1703	20.6881	29.4024	36.4981	41.2458	43.7253		subj 14	0.321266	1.33425	3.73632	8.62469	16.1205	25.0944	33.4193	39.7157	43.9103	46.1783		subj 14	0.206622	0.657985	2.03821	5.0918	10.7338	18.7828	27.5606	35.0871	40.0735	43.0867
		Experiment 2 - euclidean distance
		SHAM - UNPERTURBED - forearm												IPS - UNPERTURBED - forearm												hPEc - UNPERTURBED - forearm
		bin 1	bin 2	bin 3	bin 4	bin 5	bin 6	bin 7	bin 8	bin 9	bin 10			bin 1	bin 2	bin 3	bin 4	bin 5	bin 6	bin 7	bin 8	bin 9	bin 10			bin 1	bin 2	bin 3	bin 4	bin 5	bin 6	bin 7	bin 8	bin 9	bin 10
	subj 1	0.133513	0.825978	2.63807	5.98346	11.4076	18.2779	25.4946	32.0411	37.2174	40.1808		subj 1	0.107088	0.872351	2.94273	6.46197	11.7498	18.2942	24.8386	30.3667	34.3676	36.6687		subj 1	0.154397	0.903532	2.79314	6.49476	12.4173	19.879	27.401	33.8654	38.709	41.3918
	subj 2	0.123222	0.651749	2.18678	5.78005	11.2015	17.0282	22.0502	26.0485	28.9074	30.5301		subj 2	0.120049	0.66038	2.13294	5.48924	10.8606	16.7342	22.08	26.5918	30.0412	32.1508		subj 2	0.107833	0.769496	2.67559	6.64258	12.5655	19.4085	25.4243	30.2112	33.3363	34.8986
	subj 3	0.299847	1.31427	3.28899	7.25447	13.6544	21.4123	29.1405	35.8915	40.9046	43.0512		subj 3	0.150994	0.878543	2.41203	5.44909	10.7891	17.6823	24.4747	30.3229	34.8186	37.0246		subj 3	0.261008	1.20916	3.36778	7.97316	15.2165	23.3325	30.583	36.2385	39.7866	41.1205
	subj 4	0.339116	1.8076	5.21026	10.7959	16.8556	22.4726	27.142	30.3691	32.0797	32.3278		subj 4	0.173452	0.62272	1.86977	5.0677	9.76057	15.4246	20.7316	24.5061	26.3524	26.6064		subj 4	0.384912	1.82387	5.23979	11.2007	18.1548	24.7866	30.1693	33.5064	34.995	35.3442
	subj 5	0.255251	1.10869	2.73719	4.86084	7.38315	11.7041	16.7287	22.6123	29.1523	33.7028		subj 5	0.0601347	0.814122	2.48667	4.41229	7.17222	11.4539	16.7025	22.4491	27.8129	31.0675		subj 5	0.0773879	0.82317	2.62468	4.89107	8.18042	12.7069	17.4941	22.5432	28.0815	32.2086
	subj 6	0.414078	2.50415	6.82843	12.5814	18.9835	25.6807	31.7119	35.9185	38.2336	38.9472		subj 6	0.301763	1.795	5.86582	12.8221	20.8316	28.3716	34.2448	37.9265	39.7457	40.3005		subj 6	0.256052	1.71125	5.64167	12.3907	20.2705	27.784	34.2251	38.7467	41.0425	41.4832
	subj 7	0.201804	1.047	2.96623	6.58836	12.1458	18.7802	25.3123	30.8876	35.1387	37.8424		subj 7	0.274629	1.28461	3.32897	7.3552	13.0123	18.8523	24.1287	28.652	32.3423	34.8495		subj 7	0.153814	0.781231	2.37084	5.24041	9.70968	15.3587	21.2416	26.6891	30.4799	32.7457
	subj 8	0.177147	1.02184	2.86331	5.77196	10.2352	16.1668	22.3601	27.9974	32.5903	35.1656		subj 8	0.120974	0.796701	2.26595	4.47601	7.94288	12.6694	17.6538	22.5768	27.0585	29.665		subj 8	0.184411	1.03198	2.73697	5.61281	9.75249	14.62	19.0146	22.2976	24.7132	26.3297
	subj 9	0.243087	1.73683	5.69171	12.2834	20.2102	27.9269	33.5841	36.2871	36.868	36.951		subj 9	0.205585	0.960202	2.77803	6.44242	12.1634	19.3298	26.8527	33.1391	37.1551	38.8084		subj 9	0.237425	1.32845	4.32224	10.219	18.3782	26.9426	33.8098	37.7685	39.3733	40.1465
	subj 10	0.187222	1.11869	3.49792	7.8063	13.5677	19.9068	26.1585	31.8505	36.006	37.9759		subj 10	0.211691	1.01125	2.93083	6.52308	11.4429	16.8564	21.9401	26.2254	29.4101	31.0701		subj 10	0.206297	1.24673	3.73346	8.14566	14.0561	20.3382	26.1251	31.1844	34.9895	36.9996
	subj 11	0.170603	0.863148	2.70595	6.78412	13.1565	20.6003	27.9911	34.8423	40.1592	42.7457		subj 11	0.226517	1.26831	3.74299	8.37648	14.9432	22.3715	29.5493	35.727	40.2489	42.5612		subj 11	0.332102	1.63804	4.00887	8.00746	13.7197	20.3766	26.8478	32.2679	36.2925	38.5206
	subj 12	0.248479	1.61287	5.37825	11.3967	18.475	25.8119	32.5217	37.7006	41.1802	43.1801		subj 12	2.59949	13.6779	28.4432	41.1654	51.1707	59.3949	66.1816	71.0492	71.6587	68.1137		subj 12	0.377056	2.07439	6.23472	12.8238	20.4399	27.8008	34.0186	38.7913	42.4428	45.1666
	subj 13	0.100662	0.714389	2.29293	5.26171	9.7012	15.151	20.9842	26.6346	31.2531	33.9921		subj 13	0.151613	1.00408	3.10144	7.16407	13.4109	20.5168	27.2503	32.3182	35.4997	37.0341		subj 13	0.337941	1.82239	4.36307	8.0793	13.3304	19.107	24.4551	29.0862	32.6999	34.696
	subj 14	0.0814708	0.786616	2.79347	6.70682	12.1543	18.2903	24.0949	28.8107	32.5246	35.0089		subj 14	0.426648	1.99885	4.82437	9.09292	14.226	20.2614	26.4635	31.7437	35.7902	38.1235		subj 14	0.183436	0.92135	2.93154	6.62656	12.2057	19.0201	25.5059	30.808	34.0064	35.706
		Experiment 2 - euclidean distance
		SHAM -UNPERTURBED - arm												IPS-UNPERTURBED - arm												hPEc -UNPERTURBED - arm
		bin 1	bin 2	bin 3	bin 4	bin 5	bin 6	bin 7	bin 8	bin 9	bin 10			bin 1	bin 2	bin 3	bin 4	bin 5	bin 6	bin 7	bin 8	bin 9	bin 10			bin 1	bin 2	bin 3	bin 4	bin 5	bin 6	bin 7	bin 8	bin 9	bin 10
	subj 1	0.099628	0.897083	2.91537	5.80453	10.6443	16.6801	22.1806	26.6793	30.1315	32.1178		subj 1	0.0871175	0.878908	2.96559	5.85251	9.52111	14.7442	19.8403	23.7788	26.4384	28.0918		subj 1	0.123128	0.874195	2.68307	5.63357	10.8444	17.3435	23.1519	27.5199	30.4899	32.1007
	subj 2	0.119709	0.572236	1.84408	4.98223	10.0545	15.7506	20.4461	23.9366	26.2999	27.5492		subj 2	0.0869208	0.537772	1.85125	4.85315	9.64067	15.0136	19.696	23.811	27.0839	28.8257		subj 2	0.0813931	0.532252	1.92549	5.0853	10.1622	15.9387	20.5766	23.8853	25.7478	26.2913
	subj 3	0.323065	1.4644	3.44879	6.73666	11.7152	17.3373	22.4282	26.6026	29.7455	30.8932		subj 3	0.150334	0.457638	1.26896	3.8289	9.059	15.8552	22.8932	29.1691	33.8978	35.9909		subj 3	0.295689	1.29043	3.3248	7.46563	13.693	20.0597	25.1386	28.8075	30.9169	31.4603
	subj 4	0.367299	1.98276	5.73291	11.569	17.5718	22.7063	26.6571	29.3192	30.8305	31.0122		subj 4	0.190738	0.684753	2.08866	5.18399	9.75039	15.3006	20.8609	25.2229	27.4598	27.79		subj 4	0.412163	2.22839	5.88752	10.9877	16.0135	20.41	24.1427	26.8705	27.7637	27.6416
	subj 5	0.104605	0.764788	1.9712	3.58738	6.5812	11.2114	15.6844	19.1471	22.674	25.8822		subj 5	0.176387	0.959467	2.30335	3.99446	5.93083	8.45433	11.4753	14.3048	17.3016	19.9522		subj 5	0.0582703	0.602438	1.94358	3.92823	6.72943	10.378	13.8259	16.4219	19.2695	22.5763
	subj 6	0.473994	2.61398	7.00215	12.7304	19.0085	25.5778	31.4706	35.4522	37.5804	38.2097		subj 6	0.242541	1.51995	5.08075	11.1199	17.4418	22.8187	26.7245	29.1815	30.4894	30.9241		subj 6	0.38724	1.95707	5.7463	11.8911	18.4177	24.0084	28.2289	30.8418	31.9717	31.9351
	subj 7	0.204845	0.973042	2.52534	5.35117	9.90834	15.3297	20.4102	24.2998	26.94	28.657		subj 7	0.287358	1.4532	3.81779	7.91229	13.2747	18.6585	23.4657	27.5088	30.8369	32.9939		subj 7	0.205776	0.984526	2.50025	5.19127	9.30252	14.5329	19.9865	24.828	28.4882	30.5976
	subj 8	0.25419	1.17163	2.63075	4.95768	8.85981	14.2623	19.6279	23.8676	26.8914	28.4048		subj 8	0.139213	0.64878	1.61409	3.43938	6.63439	10.9091	15.4058	19.1695	21.9253	23.2834		subj 8	0.191127	1.04925	2.7069	5.51383	9.66705	14.4369	18.8716	22.4375	25.1344	26.9136
	subj 9	0.160838	1.02247	4.07007	8.7005	13.6622	17.9752	20.1456	20.3143	19.2695	18.5088		subj 9	0.0753015	0.21709	1.33525	3.89692	7.29223	11.6968	15.8631	18.7018	20.4394	20.9167		subj 9	0.123237	0.753259	2.81065	6.68137	11.5691	16.3058	19.6077	21.1119	21.1046	20.6228
	subj 10	0.17577	1.05759	3.22387	7.07997	11.9094	16.4364	20.3919	23.8028	26.3095	27.5051		subj 10	0.193298	0.99813	2.82034	6.10339	10.525	15.1595	19.3035	22.717	25.158	26.2182		subj 10	0.24592	1.37771	3.78941	7.68494	12.4302	16.7832	20.248	23.1645	25.388	26.3844
	subj 11	0.158458	0.791371	2.34799	5.96234	11.6555	17.9104	23.7744	28.4767	31.5983	32.8772		subj 11	0.144344	0.732025	2.14417	5.29481	10.2617	16.1115	21.9549	26.4544	28.9479	29.773		subj 11	0.256849	1.06802	2.42709	5.8708	11.1072	16.7606	21.922	25.6979	27.9241	28.8726
	subj 12	0.299007	1.53937	4.11614	7.77118	11.3437	14.96	18.9055	22.5768	25.3858	27.2272		subj 12	3.0808	12.8924	24.5082	35.463	45.1385	52.5218	56.7964	57.205	54.5397	51.4322		subj 12	0.397043	1.87999	4.9271	9.64928	14.6508	19.148	22.7656	25.7208	28.1427	30.1779
	subj 13	0.11683	0.741059	2.06962	4.21629	7.3703	11.2881	15.5441	19.3226	22.2078	23.9621		subj 13	0.281536	1.39352	3.61102	7.0539	11.3875	16.1726	20.707	24.0049	26.1101	27.2859		subj 13	0.302784	1.6536	4.06777	7.36154	11.3562	15.4022	18.7239	20.8732	22.4501	23.462
	subj 14	0.0269176	0.462285	2.3892	5.93674	10.4301	14.8803	18.5646	21.3064	23.6031	25.4313		subj 14	0.426518	2.14874	5.34598	9.36202	13.373	17.0263	20.4897	23.6018	26.094	27.685		subj 14	0.279133	1.26195	3.14875	6.31807	10.8633	16.203	21.3938	24.9437	26.7689	27.784
		VISUAL PERTURBATION - Experiment 2 - euclidean distance
		SHAM - VISUAL PERTURBATION - Index												IPS - VISUAL PERTURBATION - Index												hPEc - VISUAL PERTURBATION - Index
		bin 1	bin 2	bin 3	bin 4	bin 5	bin 6	bin 7	bin 8	bin 9	bin 10			bin 1	bin 2	bin 3	bin 4	bin 5	bin 6	bin 7	bin 8	bin 9	bin 10			bin 1	bin 2	bin 3	bin 4	bin 5	bin 6	bin 7	bin 8	bin 9	bin 10
	subj 1	0.103787	0.523505	2.28884	5.69317	9.82709	16.7166	28.9814	47.1281	64.982	73.2142		subj 1	0.294024	2.67913	7.22315	13.1187	19.9419	25.7961	34.6136	47.2668	60.0872	66.7785		subj 1	0.147928	0.660184	3.06151	7.48125	10.7509	14.378	24.8477	43.1014	63.4485	74.8214
	subj 2	0.103916	0.864435	2.27631	3.29591	3.54963	2.95993	2.91403	5.68874	13.0956	20.7987		subj 2	0.108474	0.808343	1.95752	1.95663	1.28544	1.59609	2.80618	6.28931	15.2718	24.5796		subj 2	0.186875	1.00315	2.95947	4.14989	3.71421	4.35493	6.19639	11.4037	21.22	30.1955
	subj 3	0.211958	1.68352	5.04594	9.5506	13.6992	18.0017	28.6035	48.169	67.8666	76.556		subj 3	0.131129	3.13149	14.1841	29.711	42.1231	45.6596	45.9835	51.6181	62.0217	68.9188		subj 3	0.130943	1.93358	5.95608	10.4648	13.3646	16.1272	25.7818	42.7703	58.9947	66.9998
	subj 4	0.529238	2.38119	4.19499	6.40105	9.5403	16.7287	33.0852	51.9635	62.8187	64.9816		subj 4	0.497629	2.28453	5.67636	11.1631	16.8167	24.4868	40.0217	60.0304	73.2406	75.8891		subj 4	0.501277	1.52677	1.18654	4.61658	9.65739	17.6704	33.8032	53.1397	66.4252	70.4599
	subj 5	0.410387	2.92839	5.56651	6.73875	8.52964	10.3387	7.12551	11.1796	33.0721	45.0612		subj 5	0.153363	1.08955	2.04197	1.65473	5.14025	9.21546	8.26032	16.7469	35.8402	45.5541		subj 5	0.092346	0.836976	3.11402	8.61621	16.0208	19.1648	15.5614	11.4036	25.7674	39.4977
	subj 6	0.13617	3.93024	19.2789	37.7314	46.001	44.8581	48.6052	57.2482	66.6575	71.2894		subj 6	0.159879	2.01836	12.8092	25.7331	32.3164	37.8605	45.3188	55.7205	65.1704	70.1513		subj 6	0.206966	1.93781	7.34902	12.9217	14.4297	15.5743	28.7887	50.0226	65.4392	69.313
	subj 7	0.26057	3.95201	14.6368	27.6117	38.0662	41.7682	41.9986	48.6134	61.0166	69.804		subj 7	0.359548	3.81031	12.9555	24.1889	34.1997	39.6809	42.2733	47.5552	58.7294	66.5961		subj 7	0.480988	9.83381	29.6814	44.8	52.1713	51.8781	45.153	41.3372	46.6541	54.028
	subj 8	0.110593	0.398903	2.69458	7.55695	14.1499	19.5632	25.4477	36.985	47.8372	52.2255		subj 8	0.119159	1.04902	2.35582	4.28464	7.28163	11.0237	16.7849	28.5923	42.982	50.918		subj 8	0.109001	2.28179	8.22898	14.022	20.1285	23.6712	27.9298	40.9208	55.2713	61.6995
	subj 9	0.356817	2.35014	6.10587	11.772	13.3218	18.9753	39.4557	59.4208	70.8364	75.2249		subj 9	0.410648	0.517012	1.56673	4.75981	5.29253	14.8107	36.5965	57.2177	69.5348	74.1768		subj 9	0.132614	0.892758	2.50911	3.72504	10.7608	26.9619	46.9633	62.2527	71.721	77.5751
	subj 10	0.277234	2.78618	9.56886	18.1201	25.3759	28.8872	30.4868	34.2873	43.4238	53.2193		subj 10	0.297325	1.93649	4.07761	4.52855	4.22071	4.64394	4.20096	13.5084	30.5324	42.8602		subj 10	0.157394	1.01049	2.83545	4.4912	4.43499	2.83009	5.33191	14.1543	28.1658	40.4471
	subj 11	0.156385	1.27367	3.13977	6.87569	11.0169	12.6344	14.962	24.1612	39.1589	51.2885		subj 11	0.154983	2.49015	9.49114	16.5806	19.352	18.2945	16.1123	19.7645	32.0059	43.088		subj 11	0.0650669	0.277601	2.39085	7.05352	10.7921	11.641	13.1022	20.5164	32.531	43.4366
	subj 12	1.40141	18.5927	57.6781	93.4583	108.307	99.471	78.9782	68.9614	69.8052	72.2992		subj 12	3.76999	22.2217	48.5147	69.3818	80.4663	84.5801	80.3344	77.4264	80.7023	83.6837		subj 12	2.27983	23.4103	59.3268	88.8476	103.69	96.6821	79.0075	69.9075	70.6368	74.0682
	subj 13	0.304014	6.40784	24.1547	46.0013	63.8673	68.0505	64.7272	59.2674	61.5393	68.1594		subj 13	0.956421	10.4748	22.7351	33.4205	42.7241	44.1452	46.5493	50.046	60.3373	68.5966		subj 13	0.454244	8.22445	26.9149	49.1089	64.5361	65.4732	61.3168	59.9899	65.8913	72.1964
	subj 14	0.590771	3.97446	6.63174	10.6074	15.5589	24.0182	37.6288	52.0022	62.3362	66.747		subj 14	0.285699	2.54595	10.0368	18.2623	27.7519	37.1394	47.9072	59.2261	67.3139	71.0587		subj 14	0.207118	1.51116	2.16648	3.114	2.56826	9.56109	28.8144	50.4044	65.1694	70.4702
		Experiment 2 - euclidean distance
		SHAM - VISUAL PERTURBATION - Wrist												IPS - VISUAL PERTURBATION - Wrist												hPEc - VISUAL PERTURBATION - Wrist
		bin 1	bin 2	bin 3	bin 4	bin 5	bin 6	bin 7	bin 8	bin 9	bin 10			bin 1	bin 2	bin 3	bin 4	bin 5	bin 6	bin 7	bin 8	bin 9	bin 10			bin 1	bin 2	bin 3	bin 4	bin 5	bin 6	bin 7	bin 8	bin 9	bin 10
	subj 1	0.166329	0.934772	2.4388	4.46402	6.7749	9.68729	15.4388	25.1195	36.3564	44.3436		subj 1	0.213079	1.8555	5.78251	11.5101	16.8879	19.5835	20.4344	24.1889	32.9131	39.7211		subj 1	0.0453216	0.328125	1.40675	3.34966	5.20247	5.64219	9.46383	20.3985	34.0075	44.2634
	subj 2	0.321765	1.18309	1.74837	1.62132	0.8561	0.80464	1.6268	2.88049	5.13362	7.78791		subj 2	0.0771291	0.472556	1.17695	1.60538	1.72028	2.34088	3.55201	4.96405	6.70434	8.52613		subj 2	0.126636	0.652591	1.69665	2.63269	3.25968	4.23891	4.77994	4.71725	5.67793	7.70763
	subj 3	0.137336	0.874991	2.83468	5.39762	7.60966	9.62847	12.6985	17.9657	24.4247	28.359		subj 3	0.623619	3.90429	11.0783	19.2227	27.138	30.2228	25.5023	19.0385	18.684	22.2009		subj 3	0.0933098	0.613706	2.8691	5.85174	7.67196	8.52811	11.6693	18.1216	25.3995	29.814
	subj 4	0.148344	0.856379	2.39602	4.59802	7.76021	11.9028	18.5183	26.2634	31.6343	33.6857		subj 4	0.252037	1.73516	4.97973	8.95848	12.0929	11.6117	10.0273	12.8529	18.3964	21.465		subj 4	0.156836	0.855798	1.93517	3.35972	5.2944	6.61674	9.95367	16.5981	22.6758	25.824
	subj 5	0.327849	1.34307	1.76415	1.49388	2.76248	4.20624	4.76135	5.56754	8.24377	10.5313		subj 5	0.182963	0.987821	2.32076	3.79403	5.15902	6.01716	6.24226	7.53567	10.5008	12.5535		subj 5	0.0927487	0.544881	1.64941	4.27194	7.86596	10.7628	12.0651	12.0204	12.1066	11.8507
	subj 6	1.1201	5.22971	12.4989	20.7044	26.0194	22.8858	17.0338	19.5165	27.2506	32.4482		subj 6	0.55183	3.38864	10.434	19.7504	25.2575	23.8855	18.5589	18.4536	23.9913	27.8209		subj 6	0.248244	1.51545	4.57656	7.41468	7.96934	6.5648	8.04397	17.8514	29.1985	35.6761
	subj 7	0.426274	2.78237	8.02928	15.1734	22.2296	24.831	21.6211	18.0134	23.5834	32.2768		subj 7	0.316842	2.43626	7.42297	14.079	20.6938	23.0297	17.9227	14.2693	24.266	33.0867		subj 7	0.609422	4.44069	12.6425	20.9323	25.5909	27.5322	23.6824	15.0109	12.9868	18.648
	subj 8	0.0814882	0.703471	2.6426	6.22757	10.4208	13.4192	12.8034	10.3549	13.6542	18.9854		subj 8	0.0961296	0.320786	1.09989	2.5457	4.39432	6.4802	7.37193	6.7991	9.67723	14.2491		subj 8	0.256096	2.21717	6.25848	10.4473	13.3393	13.9776	11.6755	11.0298	15.7901	20.9081
	subj 9	0.272163	1.37158	4.26264	8.43561	11.4573	14.4418	24.029	37.4118	47.2747	52.0117		subj 9	0.0926075	0.507144	1.11693	2.45924	5.11057	10.2738	21.9884	36.902	48.5984	53.8533		subj 9	0.304204	0.836998	1.01102	2.08357	6.09783	15.2741	28.4589	41.939	51.6824	56.5973
	subj 10	0.236569	1.97924	6.06809	11.1854	15.2994	17.0434	15.9979	14.3391	17.0622	22.4669		subj 10	0.224472	1.11405	2.3714	3.39711	3.68305	3.44689	2.76703	2.6866	7.57737	12.6013		subj 10	0.120922	0.699294	1.56633	2.21625	2.48032	2.58063	3.17433	5.24904	9.50935	14.6667
	subj 11	0.157051	0.687899	1.86542	3.59663	4.95322	5.3981	4.42117	3.61659	7.33739	11.9085		subj 11	0.249415	1.67699	5.20224	9.60659	13.1722	13.5941	10.0216	6.16487	9.25206	13.7568		subj 11	0.222149	0.717864	1.32977	3.40943	6.53219	7.9951	6.60118	4.61831	8.1202	13.0695
	subj 12	1.25523	12.3	36.3533	59.9266	70.1412	62.0801	46.8009	44.3155	51.9346	56.6813		subj 12	1.29853	10.3491	29.7273	48.4933	55.5582	53.2128	52.5747	61.4179	71.5129	75.8198		subj 12	1.16314	12.4601	34.7774	55.9392	65.4805	58.1974	45.7961	44.9487	51.4254	56.0483
	subj 13	0.745425	5.73338	16.5636	29.7592	40.6049	44.6207	37.3093	26.8582	32.6237	43.1536		subj 13	0.768771	5.55516	14.1045	22.4766	29.2147	30.8036	24.8545	23.5271	34.7736	43.586		subj 13	0.546555	5.03635	16.2465	30.0595	40.9175	43.6499	33.7	25.4629	37.1833	48.5447
	subj 14	0.477895	1.55546	2.88019	5.08493	8.45868	10.5286	13.56	20.7897	29.049	34.5751		subj 14	0.470258	2.19734	6.42493	12.5733	18.1855	20.069	20.8545	26.1351	33.7026	38.7065		subj 14	0.267246	0.810881	1.62928	2.54423	3.47133	5.93147	12.7055	22.961	32.2971	37.8751
		Experiment 2 - euclidean distance
		SHAM - VISUAL PERTURBATION - forearm												IPS - VISUAL PERTURBATION - forearm												hPEc - VISUAL PERTURBATION - forearm
		bin 1	bin 2	bin 3	bin 4	bin 5	bin 6	bin 7	bin 8	bin 9	bin 10			bin 1	bin 2	bin 3	bin 4	bin 5	bin 6	bin 7	bin 8	bin 9	bin 10			bin 1	bin 2	bin 3	bin 4	bin 5	bin 6	bin 7	bin 8	bin 9	bin 10
	subj 1	0.177623	0.680008	1.30077	2.12052	2.99646	4.24053	7.01573	12.6587	20.4595	27.0921		subj 1	0.188538	1.33716	3.37835	5.87295	8.49465	9.43391	8.8027	10.5905	18.0148	24.7675		subj 1	0.0578727	0.160882	0.565238	1.52092	2.52686	2.2354	3.01085	9.36105	18.2802	25.9983
	subj 2	0.0944725	0.365609	0.847822	1.25129	1.44688	0.805119	0.483913	1.81332	3.83746	5.99383		subj 2	0.0660526	0.195742	0.268471	0.376573	0.770151	1.47587	2.45476	3.3619	3.904	4.97737		subj 2	0.105633	0.442032	1.20114	2.07182	2.75938	2.98538	2.78596	2.63551	3.24973	4.84337
	subj 3	0.156815	0.656534	1.46156	2.39855	3.3801	4.38444	5.86655	9.28038	15.0048	19.5799		subj 3	0.278579	1.85738	4.69703	8.02833	12.9946	15.8833	12.5999	7.67862	10.3576	15.4149		subj 3	0.089075	0.283678	0.691682	1.45072	2.43411	3.02711	5.38408	10.5642	16.8878	21.2715
	subj 4	0.123005	0.631213	2.01448	3.9945	6.35459	9.96022	14.4967	18.7332	22.6011	24.662		subj 4	0.151434	1.19339	3.41716	6.20652	8.36276	7.74725	3.67302	5.19885	11.8597	15.3551		subj 4	0.241657	0.825167	1.38572	1.99225	2.62603	3.92231	7.61233	13.1622	18.2897	21.1509
	subj 5	0.504629	2.58912	4.48922	3.98671	3.5063	5.01172	5.80922	4.96597	4.93911	6.24466		subj 5	0.182998	1.05777	2.77585	4.46532	5.60625	6.58148	8.25953	9.78028	10.7418	11.9869		subj 5	0.0911076	0.676824	2.23825	4.95578	8.56927	12.0234	14.1697	14.1377	12.9495	11.6401
	subj 6	0.373685	1.47593	4.55095	11.0203	16.5427	14.9315	6.45222	8.12233	18.2613	23.9541		subj 6	0.35933	1.98206	5.60028	11.791	16.4178	14.9988	7.70321	9.40993	17.5542	21.7955		subj 6	0.14651	0.386568	1.30379	3.02406	4.27366	3.74265	3.17295	11.4373	21.7488	27.9698
	subj 7	0.26588	1.2556	3.53729	7.41201	12.093	14.5203	12.1882	9.05536	17.1243	26.9246		subj 7	0.133744	0.791075	2.5025	5.64649	9.64087	11.6932	7.93343	5.1653	17.6413	26.5235		subj 7	0.330043	2.22022	6.71699	12.6363	16.2664	17.7299	15.1047	7.70333	7.1406	14.5878
	subj 8	0.138547	0.720326	2.15654	4.9105	8.56661	11.2651	10.5834	5.84649	6.25467	12.298		subj 8	0.0356955	0.394147	1.36354	2.95355	4.95465	6.77965	7.39143	5.03212	2.02976	6.18638		subj 8	0.436582	1.61081	3.18006	5.78608	8.94684	10.5284	8.93644	4.91312	3.98587	7.84241
	subj 9	0.121518	0.908428	2.8518	5.745	9.19067	14.301	21.807	29.9698	36.3128	39.9141		subj 9	0.0637412	0.562359	1.11287	1.44584	3.29891	9.00726	18.6227	29.6426	38.635	43.1336		subj 9	0.149813	0.651128	1.21497	2.27709	5.64033	12.7312	22.5889	32.6236	39.9283	43.8735
	subj 10	0.166405	0.883212	2.12949	3.83233	6.15353	7.47419	6.42679	4.72712	8.31026	14.2919		subj 10	0.103446	0.511609	1.17531	1.76973	2.17876	2.8026	3.62005	3.6098	3.34093	6.87036		subj 10	0.0945694	0.481008	1.0486	1.73735	2.49103	2.91331	3.01563	3.36812	5.1123	8.86152
	subj 11	0.215471	0.535538	1.34555	2.45827	3.99024	5.02091	5.05827	3.35091	1.58757	4.04348		subj 11	0.183288	1.05396	3.04593	5.97557	8.71764	9.45194	7.2645	4.78481	6.98731	10.223		subj 11	0.248005	0.647793	1.12728	2.39457	4.5437	5.82648	5.00744	2.33219	3.02024	6.85175
	subj 12	1.0368	6.97445	19.3213	34.2046	42.202	33.8863	16.7114	21.9924	37.3871	44.089		subj 12	1.69377	8.54773	18.507	30.2688	36.2103	37.9012	46.0792	62.1446	74.2263	76.8339		subj 12	0.651606	5.85742	17.3456	30.9809	37.688	29.951	16.6661	22.7071	35.9291	42.6017
	subj 13	0.328673	3.15352	9.07474	17.9025	28.8147	34.4301	27.5828	13.7893	21.3516	33.1096		subj 13	0.339687	2.51615	7.01399	14.0062	21.4704	23.19	15.5527	11.1793	24.5499	33.291		subj 13	0.282044	2.99445	9.65323	20.6327	31.8239	35.5616	26.0498	13.641	25.2144	36.0877
	subj 14	0.341754	0.99963	1.29096	2.1533	3.69811	3.73271	7.38838	16.4059	25.2776	30.5559		subj 14	0.259409	1.15551	3.19553	6.75685	10.3369	9.84045	8.43138	16.0132	25.7795	31.3821		subj 14	0.0539814	0.171828	0.715386	1.93359	2.63286	4.19512	10.5019	19.4457	27.1972	31.7924
		Experiment 2 - euclidean distance
		SHAM -VISUAL PERTURBATION - arm												IPS-VISUAL PERTURBATION - arm												hPEc -VISUAL PERTURBATION - arm
		bin 1	bin 2	bin 3	bin 4	bin 5	bin 6	bin 7	bin 8	bin 9	bin 10			bin 1	bin 2	bin 3	bin 4	bin 5	bin 6	bin 7	bin 8	bin 9	bin 10			bin 1	bin 2	bin 3	bin 4	bin 5	bin 6	bin 7	bin 8	bin 9	bin 10
	subj 1	0.0694465	0.261078	0.585303	0.725013	0.65737	1.10512	2.94013	7.22712	13.911	19.6668		subj 1	0.127264	0.777794	1.00814	0.871104	2.73595	4.5612	3.42078	3.63154	12.6488	19.3029		subj 1	0.0856436	0.235273	0.528942	1.05943	1.5325	1.54081	1.2892	5.61672	12.8302	19.0672
	subj 2	0.062383	0.309047	0.789266	1.27038	1.36001	1.07026	1.49587	2.70217	4.39777	6.38961		subj 2	0.0238416	0.133151	0.417975	0.600543	0.38764	0.775048	1.82359	2.70321	3.16675	4.40525		subj 2	0.0744497	0.409682	1.06566	1.7918	2.26607	2.81059	3.12782	2.93646	3.137	4.28243
	subj 3	0.22466	0.952636	1.82018	2.63802	3.3854	3.93829	4.60395	6.72877	11.3437	15.3328		subj 3	0.0811338	0.742111	4.32602	11.3614	16.7569	17.9218	14.313	8.95874	9.86152	13.9794		subj 3	0.0375095	0.153847	0.506175	1.0375	1.51061	2.10858	3.97018	8.24142	13.7694	17.549
	subj 4	0.134236	0.637904	2.33822	4.92431	8.02086	11.5267	15.032	18.4768	21.9788	24.0222		subj 4	0.351708	1.59826	3.77465	6.80563	9.04641	8.26368	4.10542	4.27402	10.7872	14.1771		subj 4	0.166666	0.766687	1.41267	1.72426	2.04263	3.77632	7.20815	12.4852	16.9877	19.4224
	subj 5	0.345599	1.3096	2.24393	1.96224	1.42474	2.68498	3.84001	4.02801	4.60674	7.13176		subj 5	0.137476	0.691395	1.8229	3.02982	3.71485	4.71197	6.04364	7.47632	9.2386	11.1662		subj 5	0.116052	0.808202	2.12453	3.85234	5.888	7.90119	9.50739	10.4867	10.6361	10.5455
	subj 6	0.482902	2.08433	5.3734	11.5894	16.5515	14.7791	6.05861	7.64715	17.9267	23.3621		subj 6	0.240224	0.733768	3.20448	8.23843	13.1804	13.3592	5.71875	5.27459	13.2424	16.9787		subj 6	0.099774	0.375636	1.15856	2.45978	3.70749	3.94727	2.36938	8.32616	17.4063	22.6066
	subj 7	0.112391	0.449793	1.08185	3.09653	6.47913	8.85852	7.40411	5.29791	13.6418	22.2537		subj 7	0.161479	0.804939	2.4428	5.78429	10.6641	13.7729	11.2861	7.64696	16.798	25.3383		subj 7	0.271001	1.52484	4.80034	9.40345	12.8733	14.3483	12.321	5.7124	6.6106	14.3271
	subj 8	0.144504	0.731994	1.78533	3.77424	6.70615	9.28127	9.3296	6.29241	6.6684	11.1964		subj 8	0.0505408	0.466876	1.3841	2.78071	4.54877	6.15525	6.70497	4.89388	1.96549	5.13883		subj 8	0.394829	1.31673	2.38283	3.9672	6.11027	8.12399	8.10728	5.30535	1.6203	4.66298
	subj 9	0.0781747	0.200179	1.03927	2.68511	4.98742	9.06448	14.1381	18.1967	20.8381	22.5541		subj 9	0.186308	0.312231	0.408139	0.538733	0.932279	4.70791	11.5098	18.3921	23.3698	25.8178		subj 9	0.0724288	0.25644	0.545336	1.54356	3.09448	7.18431	13.167	19.0415	22.914	24.7073
	subj 10	0.0985243	0.314978	0.70366	1.869	3.522	4.76728	4.48095	2.68616	5.99396	11.5798		subj 10	0.127778	0.307002	0.619949	1.26481	1.82846	2.52281	3.49161	3.89232	3.5689	5.88281		subj 10	0.0742932	0.367792	0.829286	1.48819	2.07036	2.28352	2.08991	1.93007	3.37796	7.14554
	subj 11	0.0538528	0.284436	0.788362	1.62606	2.72361	3.87383	4.62894	4.21281	3.79589	5.08894		subj 11	0.137485	0.643657	1.73475	3.77326	5.9253	6.69672	4.96731	2.78744	4.774	7.60356		subj 11	0.124806	0.527522	0.977776	1.5762	2.52749	3.57697	3.61275	1.73434	1.85998	5.0042
	subj 12	0.693362	3.96577	11.0374	22.1217	32.4652	29.7642	13.0429	8.47509	22.7533	28.4749		subj 12	2.17878	7.43779	13.6722	22.3082	32.8136	38.3418	43.5346	55.436	64.0846	64.9167		subj 12	0.617298	3.51927	11.2935	23.3875	31.7628	26.4984	12.5111	12.625	24.904	30.9184
	subj 13	0.056427	1.22405	5.13827	12.1547	21.2071	27.2916	23.9962	9.96928	14.1519	25.0433		subj 13	0.0841378	0.796777	3.31174	8.86398	15.6694	18.6001	13.7683	6.17793	18.364	25.7956		subj 13	0.0794642	1.58837	5.61376	13.0663	22.0911	27.1213	22.2903	9.38068	16.3993	25.443
	subj 14	0.145686	0.338327	0.645353	1.39924	2.05816	2.07903	5.62962	12.7428	19.5674	23.6741		subj 14	0.234958	0.630466	0.859744	2.01681	3.58744	2.81901	2.97411	11.0418	18.6298	22.8308		subj 14	0.216799	0.495867	0.327058	0.937629	1.58838	2.53783	8.01931	15.1301	20.9672	24.2668
		PROPRIOCEPTIVE PERTURBATION - Experiment 2 - euclidean distance
		SHAM - PROPRIOCEPTIVE PERTURBATION - Index												IPS - PROPRIOCEPTIVE PERTURBATION - Index												hPEc - PROPRIOCEPTIVE PERTURBATION - Index
		bin 1	bin 2	bin 3	bin 4	bin 5	bin 6	bin 7	bin 8	bin 9	bin 10			bin 1	bin 2	bin 3	bin 4	bin 5	bin 6	bin 7	bin 8	bin 9	bin 10			bin 1	bin 2	bin 3	bin 4	bin 5	bin 6	bin 7	bin 8	bin 9	bin 10
	subj 1	0.447263	3.31067	10.3162	27.0701	37.0901	39.2248	32.8426	21.8891	11.7943	4.27231		subj 1	0.724861	5.31715	19.9613	42.8046	57.0457	55.6398	41.8103	25.2581	9.60081	2.22424		subj 1	0.167201	2.59109	10.0099	26.5114	40.5052	44.8169	37.3783	25.2672	13.7975	7.35119
	subj 2	0.11046	0.400455	0.496272	3.60601	12.3726	25.7144	34.7426	31.5788	18.8711	9.29153		subj 2	0.058719	0.312759	1.59749	4.35603	12.1314	26.0738	35.0231	29.1185	16.2096	11.8144		subj 2	0.247661	0.343628	2.25949	5.25407	12.6073	26.3232	35.2724	32.3518	19.7581	9.44717
	subj 3	0.0876093	3.30709	17.2204	42.6158	54.771	52.9134	41.6791	23.5734	9.84509	7.94032		subj 3	0.427201	6.72408	29.6452	64.2815	85.8945	80.0878	57.5744	30.5499	11.0394	4.45738		subj 3	0.370151	4.95721	23.5804	54.5507	67.8918	56.823	37.0949	17.9446	5.74805	1.85077
	subj 4	0.615579	5.86026	23.7018	43.5535	46.6588	34.823	21.258	13.9085	8.04164	5.12486		subj 4	0.446633	6.23185	22.3625	47.133	61.6869	54.795	35.0098	18.6594	9.47731	3.67013		subj 4	0.629498	5.73697	23.8303	45.328	53.7536	47.9033	33.3708	19.0564	8.79147	4.37287
	subj 5	0.333853	0.789202	1.79764	7.30503	16.6605	29.0345	37.2831	29.1775	13.5603	6.07672		subj 5	0.520398	2.23354	4.22187	10.1657	20.1373	30.5797	33.5397	22.2833	10.8815	5.49723		subj 5	0.506046	2.01064	2.87421	5.64159	12.5328	21.9526	27.4872	21.9198	12.0276	6.98284
	subj 6	0.226388	3.62098	13.7563	30.9	41.0635	38.5049	29.7686	18.9161	8.89661	4.80608		subj 6	0.0994078	3.05705	15.5962	33.7441	41.5313	35.7719	23.6027	11.4388	3.60928	0.806953		subj 6	0.356556	4.53524	11.23	22.6483	38.1901	42.5352	34.7529	22.4226	11.4024	5.37495
	subj 7	0.868071	10.8995	33.2708	57.714	72.013	68.1132	45.2738	20.9405	5.84099	1.76236		subj 7	1.13461	13.5886	38.9164	63.9294	78.3128	72.0784	46.9343	19.0558	3.65835	4.31851		subj 7	0.468433	6.73314	22.0881	38.895	49.1315	49.6207	40.546	26.2548	12.2434	5.80722
	subj 8	0.121166	0.30951	2.12706	10.4132	22.1965	28.2166	27.1634	20.6545	12.681	8.30921		subj 8	0.0907017	0.450611	1.88807	6.44964	14.3745	21.9059	23.7965	18.0197	9.79934	5.22913		subj 8	0.326572	1.24087	3.35858	8.14404	18.807	29.2965	31.5275	23.6768	12.4673	5.8349
	subj 9	0.288346	3.82521	19.7947	30.5217	27.7979	22.6837	18.3776	12.2055	7.47283	3.73752		subj 9	0.531569	6.29557	25.5807	45.0344	47.6366	38.9679	25.3309	11.7755	3.26358	1.72041		subj 9	0.399517	5.58501	24.6246	35.9568	32.1095	22.8277	14.5048	7.7384	3.75771	2.86013
	subj 10	0.302876	1.48934	2.05958	3.44762	10.4621	21.9986	29.966	26.561	15.4737	6.13014		subj 10	0.124171	1.06935	2.15479	4.26032	13.9793	24.4477	26.5982	20.1723	12.7381	9.46816		subj 10	0.303564	1.9499	5.48361	11.0842	21.2698	34.3948	40.7946	33.7393	19.9092	11.7729
	subj 11	0.341482	4.71359	14.4624	26.123	35.2283	38.034	33.1313	22.7573	13.0891	9.35805		subj 11	0.183297	0.911694	3.96541	10.2233	16.6085	22.3527	25.4378	22.7975	15.6215	9.27752		subj 11	0.0470737	0.737442	2.04777	2.94714	10.2424	18.9166	21.6991	16.8281	9.5541	5.99636
	subj 12	2.53733	28.8236	72.2987	97.7488	91.67	64.4667	38.6239	23.4486	11.5812	5.98573		subj 12	1.3417	10.4926	38.7943	71.6028	78.3894	40.9752	30.5573	41.4958	36.0123	28.6074		subj 12	2.03326	23.9668	61.8009	89.5074	93.0134	67.3535	36.1889	16.6449	5.91595	3.7677
	subj 13	0.590622	8.36423	25.5292	45.5147	65.7023	67.7942	54.1797	31.2903	11.0045	2.85288		subj 13	0.680342	9.87701	23.8377	43.2119	59.3087	54.8399	41.5106	22.1655	8.51886	5.04815		subj 13	0.128297	2.85817	14.3282	28.192	45.1216	53.4222	46.5285	30.9534	14.1951	4.28353
	subj 14	0.926034	6.78481	27.9811	55.2207	66.6761	60.2	42.4238	24.0883	12.5933	8.70513		subj 14	1.31334	10.7018	34.1605	59.3567	64.6174	52.8137	33.2027	16.6932	9.0727	8.51881		subj 14	0.990999	9.43038	32.8813	63.2343	76.7031	70.2817	48.2	23.2847	8.36278	5.92639
		Experiment 2 - euclidean distance
		SHAM - PROPRIOCEPTIVE PERTURBATION - Wrist												IPS - PROPRIOCEPTIVE PERTURBATION - Wrist												hPEc - PROPRIOCEPTIVE PERTURBATION - Wrist
		bin 1	bin 2	bin 3	bin 4	bin 5	bin 6	bin 7	bin 8	bin 9	bin 10			bin 1	bin 2	bin 3	bin 4	bin 5	bin 6	bin 7	bin 8	bin 9	bin 10			bin 1	bin 2	bin 3	bin 4	bin 5	bin 6	bin 7	bin 8	bin 9	bin 10
	subj 1	0.226782	2.59689	12.3129	26.1345	35.0934	36.8061	34.0197	27.827	22.5256	17.5702		subj 1	0.47659	4.95566	19.3979	35.7192	44.0723	45.826	40.6939	30.2157	20.7912	13.5542		subj 1	0.221476	2.69639	12.4062	27.0111	37.6882	41.3607	38.8589	31.9648	25.3652	19.0253
	subj 2	0.0504686	0.303667	1.48096	5.79992	14.8564	27.8333	40.3473	47.9099	50.3609	49.682		subj 2	0.043297	0.293353	1.19456	4.68119	13.5606	27.1838	39.5552	43.8056	40.362	34.9116		subj 2	0.0625984	0.382521	1.47239	5.16937	14.182	27.5338	39.623	45.0066	43.5068	38.9565
	subj 3	0.312582	2.4938	13.3808	31.6823	40.5774	39.7663	32.3107	20.8944	11.915	8.94855		subj 3	0.6082	5.30846	18.5569	39.27	54.2384	55.5553	41.4189	22.6919	10.2464	5.5356		subj 3	0.470254	3.52294	16.8957	38.0159	49.7935	46.1265	33.8781	21.4172	13.3503	8.70922
	subj 4	0.491504	6.0435	24.9302	43.3687	46.0008	33.3612	18.944	12.5191	11.7106	10.9238		subj 4	0.60421	4.46577	18.5293	41.443	57.5817	52.5515	34.8664	19.491	9.73142	5.02182		subj 4	0.299556	4.72603	21.9166	42.2135	51.7578	46.1886	32.7119	20.6535	13.5019	10.8364
	subj 5	0.212215	1.20985	2.71911	5.81736	12.3002	21.2752	29.0989	32.5855	32.1299	28.5793		subj 5	0.0583868	0.460955	2.82182	8.73431	16.5671	24.9295	30.7563	32.2553	29.767	25.0614		subj 5	0.0680348	0.358411	1.65776	5.88485	12.2433	20.4433	29.5537	35.9012	37.9592	36.5916
	subj 6	0.192279	2.22541	11.6883	27.7066	39.9828	41.3217	35.3109	27.728	22.1712	19.0429		subj 6	0.318115	3.33998	14.2935	33.1255	47.0397	46.8948	38.4106	29.9036	24.345	21.0784		subj 6	0.538507	2.68818	9.62123	24.8275	40.515	47.2572	43.5615	34.6088	26.2059	20.766
	subj 7	0.646589	5.99846	17.0799	30.8738	45.6021	48.5537	36.6936	19.781	7.31946	3.29718		subj 7	0.688678	6.17422	17.5805	31.0368	44.7633	46.5293	33.4469	16.0362	4.39966	3.96126		subj 7	0.285718	2.75354	8.64635	17.0028	27.2505	33.2183	31.0874	22.8583	14.4588	9.03986
	subj 8	0.0705214	0.564436	3.99259	11.3795	19.458	25.8656	28.4018	28.0833	26.1927	23.6097		subj 8	0.0637608	0.560345	3.32828	9.91732	17.5942	23.633	26.7516	27.1791	25.6653	23.3309		subj 8	0.114256	0.827728	4.00712	11.9375	22.4873	33.1116	39.9843	41.4678	39.1417	35.3799
	subj 9	0.106524	4.82005	19.8497	30.5711	30.0443	25.9327	22.109	17.1745	11.932	8.62249		subj 9	0.414389	6.13886	23.5754	40.3678	45.3076	39.7822	28.2822	15.554	7.17425	4.78675		subj 9	0.412126	6.99265	23.9875	35.2531	34.0773	27.4272	19.6554	11.5477	5.69647	3.26563
	subj 10	0.118714	0.306179	0.919963	3.70209	10.9933	21.5743	30.1453	31.145	24.9741	17.2424		subj 10	0.12284	0.538704	1.15553	4.46367	12.8596	22.3217	26.9445	23.7818	15.808	7.68337		subj 10	0.120503	0.706545	2.12599	5.67256	13.5453	24.7792	34.6412	36.8526	31.1064	23.2421
	subj 11	0.40251	2.69798	8.90942	19.2112	30.7253	37.4702	36.8076	32.0056	27.4691	24.113		subj 11	0.206704	0.952747	2.89873	7.51426	15.5732	25.2421	33.6893	38.5287	39.8345	38.9136		subj 11	0.131913	0.604091	1.31952	4.87921	12.6656	22.5835	30.8956	34.096	32.6989	29.4354
	subj 12	2.40377	21.4813	54.6385	76.6666	72.9136	51.2704	29.9418	18.0653	11.6667	8.73151		subj 12	2.50183	15.5901	39.0541	74.165	86.7006	63.1723	31.8417	22.5021	21.5236	19.0612		subj 12	2.09578	17.42	47.2137	73.3475	75.5531	56.0145	33.4966	19.3013	13.1658	12.03
	subj 13	0.590292	4.9092	16.329	32.7495	47.933	51.8207	41.5197	25.0621	14.6565	12.3592		subj 13	0.780011	6.31187	18.7734	35.6245	48.6233	47.3592	35.1535	20.2201	8.94376	4.27183		subj 13	0.43084	3.70357	12.4603	25.8853	40.8419	50.3877	46.9708	34.1307	21.0643	12.6434
	subj 14	0.742458	8.70596	28.9985	50.717	60.8699	54.1375	36.5171	17.8793	7.31076	7.27073		subj 14	1.05884	11.7181	34.2676	54.7244	60.0224	49.1681	31.4023	16.8334	10.381	10.1451		subj 14	0.791088	8.0318	31.3809	56.4006	66.051	57.4726	38.5237	20.4204	11.6622	10.1766
		Experiment 2 - euclidean distance
		SHAM - PROPRIOCEPTIVE PERTURBATION - forearm												IPS - PROPRIOCEPTIVE PERTURBATION - forearm												hPEc - PROPRIOCEPTIVE PERTURBATION - forearm
		bin 1	bin 2	bin 3	bin 4	bin 5	bin 6	bin 7	bin 8	bin 9	bin 10			bin 1	bin 2	bin 3	bin 4	bin 5	bin 6	bin 7	bin 8	bin 9	bin 10			bin 1	bin 2	bin 3	bin 4	bin 5	bin 6	bin 7	bin 8	bin 9	bin 10
	subj 1	0.2805	1.68157	7.07413	18.4125	29.6773	34.8034	33.5351	27.742	20.9469	15.8777		subj 1	0.382989	2.51165	10.5831	23.7694	33.891	36.7446	31.869	22.1975	13.3685	7.98778		subj 1	0.193995	1.52409	7.09941	20.0212	32.8829	39.0339	37.3587	30.4166	22.4374	16.2131
	subj 2	0.0712834	0.261928	0.543254	2.30277	9.2367	19.9141	29.4455	34.0404	33.8234	31.7593		subj 2	0.0625276	0.135952	0.345747	1.95905	9.48266	21.5033	32.5503	37.5871	35.5329	30.6864		subj 2	0.0907847	0.394705	0.907113	3.25597	10.9608	23.0722	34.4468	39.7981	37.7055	32.306
	subj 3	0.452829	2.59369	7.455	20.7453	32.8797	34.2539	27.1772	16.775	9.483	7.46665		subj 3	0.427247	2.77805	7.64518	20.1275	36.8885	42.8546	34.2689	20.4097	10.9952	7.76383		subj 3	0.58562	2.87351	8.48302	23.0495	38.6689	41.4763	33.3637	21.7164	12.178	7.68867
	subj 4	0.424369	2.81871	17.7435	39.9365	46.1605	34.9618	20.4312	11.9552	9.61087	9.88932		subj 4	0.214869	0.804162	7.7213	29.7528	48.8749	47.7254	33.2287	19.0245	9.39815	4.71292		subj 4	0.24258	2.1573	15.2428	37.2653	50.55	47.2304	34.6526	22.2346	13.2855	8.17673
	subj 5	0.0581679	0.510057	2.8285	9.39774	17.7489	24.8441	30.8708	34.1755	32.827	28.5512		subj 5	0.125171	0.277215	2.3813	9.01992	16.7515	23.4223	28.3202	30.198	27.8866	23.2902		subj 5	0.0841993	0.576676	2.1176	7.26021	14.4449	21.7561	28.8566	33.9311	34.9261	33.1178
	subj 6	0.103781	0.705578	5.37685	20.6437	36.2446	40.3187	34.4734	24.9812	16.821	12.9394		subj 6	0.252765	1.67153	8.09762	26.9086	43.6679	44.2989	33.7367	22.6823	15.6267	12.8887		subj 6	0.283218	1.18354	4.19847	18.5174	37.0891	45.949	42.5591	32.5132	21.7958	14.8685
	subj 7	0.457333	2.79451	8.49756	22.3761	37.985	41.2707	32.1272	18.2126	7.33494	3.51475		subj 7	0.334938	1.83552	6.37005	19.7388	34.3038	37.2687	28.6321	15.5884	5.05708	3.44338		subj 7	0.0797244	0.57715	3.92471	12.6821	23.8159	30.8832	30.0908	22.747	13.6797	7.81156
	subj 8	0.0337287	0.254177	1.27389	5.42849	13.8056	22.9283	28.0521	27.869	24.3749	20.569		subj 8	0.0399637	0.0749437	1.15834	5.27191	12.2467	19.2945	23.9161	24.7781	22.2146	18.6171		subj 8	0.479468	2.31964	5.99316	13.3377	24.2296	34.5482	40.6438	40.968	37.066	32.5373
	subj 9	0.124236	4.20544	18.6545	30.2655	30.3855	25.166	20.2279	15.3903	10.6128	7.613		subj 9	0.434912	5.00105	21.4702	38.3744	44.1058	39.563	28.7568	16.0914	7.1651	4.48648		subj 9	0.188789	5.68147	22.4086	34.4713	34.2724	28.0929	20.4088	12.3833	6.45243	4.40472
	subj 10	0.0631089	0.314972	0.537435	2.49104	9.88885	20.5472	29.247	31.1513	24.7539	14.9422		subj 10	0.123433	0.440616	0.985597	3.86728	11.1046	19.9852	25.881	25.0955	16.9666	7.03382		subj 10	0.0920422	0.327284	0.60537	1.90298	8.1952	18.4769	28.3087	32.6058	28.7341	20.7845
	subj 11	0.211167	0.884066	3.53495	12.2645	24.6478	33.8077	36.3503	33.4058	28.3671	23.7585		subj 11	0.0954946	0.521594	1.34322	4.02635	12.121	23.5446	33.255	37.6718	37.0383	34.3322		subj 11	0.111784	0.462467	0.90357	2.85571	9.35897	18.5479	26.9453	30.6148	28.5348	24.1709
	subj 12	1.64874	13.0645	43.8705	68.4397	65.8125	45.2893	23.4513	10.6763	6.70598	4.924		subj 12	1.22598	8.62694	36.1265	77.2584	88.6002	65.5046	35.5656	23.4499	21.6132	19.4821		subj 12	1.22839	9.56397	37.0185	64.1796	64.61	44.9236	23.5116	10.8074	6.45084	5.747
	subj 13	0.272402	2.42787	8.99771	25.1801	43.6795	50.415	41.7125	24.9762	11.2437	7.54554		subj 13	0.501841	3.68133	12.5176	31.0211	46.8162	47.0828	35.0534	20.0296	8.52285	3.48572		subj 13	0.302885	2.56834	7.80467	19.9551	37.1295	48.4494	46.2079	32.2818	16.6442	8.22586
	subj 14	0.178093	4.64908	22.1133	43.7425	54.3023	49.0112	32.9398	15.0865	3.97005	4.79167		subj 14	0.602986	7.86282	28.3973	48.8868	54.7245	44.7897	28.0133	13.9113	7.36712	6.23781		subj 14	0.312579	3.34135	21.1365	45.0496	54.3801	45.9418	28.216	12.2176	7.5428	8.21957
		Experiment 2 - euclidean distance
		SHAM -PROPRIOCEPTIVE PERTURBATION - arm												IPS-PROPRIOCEPTIVE PERTURBATION - arm												hPEc -PROPRIOCEPTIVE PERTURBATION - arm
		bin 1	bin 2	bin 3	bin 4	bin 5	bin 6	bin 7	bin 8	bin 9	bin 10			bin 1	bin 2	bin 3	bin 4	bin 5	bin 6	bin 7	bin 8	bin 9	bin 10			bin 1	bin 2	bin 3	bin 4	bin 5	bin 6	bin 7	bin 8	bin 9	bin 10
	subj 1	0.190144	1.14589	5.3917	15.3081	27.2166	33.701	32.698	26.9477	19.7906	14.6097		subj 1	0.178504	0.612123	5.79741	16.5306	27.2814	31.8684	27.7866	19.513	11.3883	6.7428		subj 1	0.182124	0.668255	3.71772	14.4771	27.9061	35.6271	34.1651	27.6385	19.8496	14.0478
	subj 2	0.0868047	0.333064	0.529424	1.24772	7.82189	18.2501	27.1242	30.8025	29.6503	27.012		subj 2	0.0541107	0.216835	0.447692	1.91626	8.50705	19.6766	29.6301	33.7621	31.4714	26.7991		subj 2	0.0852567	0.266006	0.415777	1.86306	8.16395	18.6952	28.3614	32.4718	30.2283	25.5709
	subj 3	0.407759	1.5974	3.26527	14.1789	25.357	27.7452	22.1221	14.2126	9.64828	7.77069		subj 3	0.340923	2.59667	10.8296	26.6461	39.5592	40.7393	31.5149	19.0179	10.6132	7.73689		subj 3	0.394313	1.52353	4.65549	18.3643	33.2131	36.6774	29.9773	19.5842	10.9311	6.70355
	subj 4	0.26117	1.42831	14.9605	36.2515	42.6828	32.8497	18.8982	10.196	7.86682	8.38049		subj 4	0.418715	1.55362	8.80787	30.722	49.1777	47.5837	32.8436	18.6008	9.16088	4.80577		subj 4	0.138368	1.80119	13.1132	33.1192	44.7044	42.2656	30.9244	19.744	11.2766	5.88405
	subj 5	0.0554236	0.368481	0.808965	3.64709	9.76603	17.0693	23.6039	27.7353	27.075	23.167		subj 5	0.0771478	0.211992	0.612206	3.15688	8.68832	14.7982	19.4988	21.8569	20.2795	15.8312		subj 5	0.0566533	0.286267	0.672939	1.85651	6.71773	13.8536	20.1392	24.2428	25.4574	23.1997
	subj 6	0.279414	1.37251	6.34979	21.2895	36.1393	39.628	32.9801	23.2565	15.3031	11.6665		subj 6	0.123419	0.728775	5.57646	22.148	37.8495	38.9676	29.5643	18.9753	11.7863	9.20723		subj 6	0.18619	0.378111	3.04271	16.2021	33.1562	40.8802	37.8691	29.1643	19.73	13.5212
	subj 7	0.0993397	0.54245	3.35576	16.1385	29.9715	32.694	25.7757	15.1422	6.56153	3.57269		subj 7	0.240342	1.32412	4.91831	17.3292	31.0713	33.8622	26.0279	14.1919	4.53604	1.97794		subj 7	0.055755	0.669174	3.9037	11.8369	21.5791	28.1202	27.917	21.8417	15.1546	11.6607
	subj 8	0.0635454	0.220887	0.472951	3.89741	11.1476	19.7211	25.2114	25.2117	21.6215	17.6984		subj 8	0.0853732	0.214981	0.804968	3.45117	8.86621	15.4563	20.4546	21.6359	19.3855	16.0605		subj 8	0.215594	1.00007	2.55262	7.86723	18.2	28.9411	35.4018	35.5405	31.3429	26.8708
	subj 9	0.087014	1.8991	12.4995	22.5902	22.9504	18.1628	13.9506	10.6317	7.4479	5.44646		subj 9	0.0610582	2.13289	14.0829	28.0184	32.5768	29.6256	22.321	12.5948	5.11752	2.72166		subj 9	0.0925949	2.82489	15.2227	25.6151	25.4707	21.5764	16.1403	10.0841	5.43801	3.93874
	subj 10	0.0475512	0.177292	0.294081	1.51597	7.14918	16.1587	24.4029	27.1088	21.5749	12.3062		subj 10	0.071161	0.280301	0.718811	3.0251	9.50345	18.1092	24.5307	24.5917	16.989	7.37711		subj 10	0.0722713	0.276121	0.472005	0.838198	5.34727	13.7066	22.2079	26.8169	24.4147	17.4455
	subj 11	0.054149	0.230959	1.79415	9.11952	20.0996	29.3203	32.4948	29.8637	24.7929	19.9433		subj 11	0.0289701	0.177742	0.489789	1.98929	7.8908	17.7326	26.6957	30.3401	28.4794	24.9761		subj 11	0.0327641	0.181311	0.360624	1.58916	7.07353	15.6962	23.4275	26.1341	23.519	19.0609
	subj 12	0.916158	7.70208	32.1669	53.5874	53.1353	38.6907	22.3404	10.7126	5.69887	4.38938		subj 12	1.43505	4.40658	29.0646	69.3713	80.4463	62.1345	35.6238	22.2089	21.2627	19.9141		subj 12	0.590927	5.36138	29.4076	55.4245	57.1249	41.9855	24.0654	12.0783	6.73158	6.04937
	subj 13	0.0837127	1.05316	6.16921	20.6512	38.2842	45.104	37.5699	23.0152	10.1976	4.85049		subj 13	0.305395	2.0904	9.27683	26.6964	42.4655	43.3922	32.1865	18.3935	7.79927	2.98463		subj 13	0.284581	1.70679	5.02125	14.516	30.7609	42.7578	41.9692	29.8484	15.7991	7.71283
	subj 14	0.230373	2.45081	15.4966	33.2509	41.9645	38.2143	26.3727	13.0293	4.70832	4.42704		subj 14	0.271458	4.16149	19.4556	35.6129	40.0005	33.1249	21.4606	11.0037	5.65938	4.1213		subj 14	0.42314	1.75657	15.8211	36.6173	44.4922	37.6698	24.1858	10.7604	5.3499	5.5657
